# Supplementary material for: PCDH7 as the key gene related to the co-occurrence of sarcopenia and osteoporosis
Source: Front Genet. 2023 Jul 5;14:1163162. doi: 10.3389/fgene.2023.1163162 (PMC10354703; doi:10.3389/fgene.2023.1163162)
Supplement: Supplementary file 1 [file Table2.XLSX]

## Sheet: Sheet1
sarcopenia		osteoporosis
gene	coe	gene	coe
ACAN	0.000252504	ACAN	-0.130415
ACKR2	0.00632864	ACKR2	0.711693
AQP3	0.00132725	ARHGEF10	0.678967
ARHGEF10	-0.00124146	BCL11A	0.56754
BCL11A	0.00108859	C1QTNF1	-0.276843
C1QTNF1	-0.000290812	CCN5	0.515974
CCND2	-0.000791216	CCND2	-0.0925681
CD248	0.00171527	CDON	-0.3841
CDON	-0.000241247	CST6	0.775271
COL1A2	-3.12e-05	DZIP1	-0.509201
CST6	0.00561867	FEZ1	0.912531
DOK4	0.0112728	FMOD	-0.258672
DZIP1	7.18e-05	FOXC1	0.236665
FBXL2	0.0015427	GLI2	0.0667037
FOXC1	-9.34e-05	KLF7	0.418863
GJC2	-0.00720807	LMO3	0.164302
GLT8D2	0.00302293	MAP2	0.309577
GPR176	-0.00193611	MCAM	-0.0495925
ITGA8	-0.000596603	MYO3A	-0.365709
KIRREL1	-8.89e-05	MYO6	0.380611
LDOC1	0.00345528	NFATC4	-0.0663356
LMO3	0.00131244	PCDH7	1.55784
MCAM	0.000147078	PCOLCE	0.419819
MGP	0.000470928	PDE1A	0.644823
NTN1	-0.000496865	PHYHIP	0.594187
OPCML	0.00395015	PRRX2	0.434827
PAK3	0.00234956	ROBO3	0.462036
PCDH7	-0.000208634	SNCAIP	1.39258
PCOLCE	-0.00146167	SPINK5	-0.579083
PRELP	0.000154686	WNT10B	-0.0296693
PRRX2	-0.0132999
RGS11	-0.000780776
ROBO3	0.00542381
SCARA3	8.14e-06
SNCAIP	-0.00203381
SULF1	-0.000180221
UST	0.002565
XPNPEP2	-0.00515452
