# Supplementary material for: PCDH7 as the key gene related to the co-occurrence of sarcopenia and osteoporosis
Source: Front Genet. 2023 Jul 5;14:1163162. doi: 10.3389/fgene.2023.1163162 (PMC10354703; doi:10.3389/fgene.2023.1163162)
Supplement: Supplementary file 2 [file Table3.XLSX]

## Sheet: Sheet1
sarcopenia					osteoporosis
Feature	Gain	Cover	Frequency	Importance	Feature	Gain	Cover	Frequency	Importance
COL8A2	0.24952	0.138424	0.0666667	0.24952	PSORS1C1	0.30596	0.153028	0.08	0.30596
MGP	0.0991148	0.0801421	0.0444444	0.0991148	SULF1	0.135773	0.0780386	0.04	0.135773
XPNPEP2	0.0953131	0.0343008	0.0333333	0.0953131	GPR176	0.127679	0.0823565	0.08	0.127679
UST	0.0488354	0.0857715	0.0555556	0.0488354	COL8A2	0.0758918	0.0538636	0.04	0.0758918
C1QTNF1	0.0424219	0.0673581	0.0666667	0.0424219	DOK4	0.0638573	0.103997	0.12	0.0638573
LINC01140	0.0416539	0.0255167	0.0333333	0.0416539	FEZ1	0.0574314	0.0958029	0.12	0.0574314
CDON	0.0390517	0.0455456	0.0333333	0.0390517	ROBO3	0.0542529	0.0579293	0.04	0.0542529
GLI2	0.0378399	0.0460119	0.0444444	0.0378399	LDOC1	0.0429451	0.0634722	0.08	0.0429451
DDR2	0.0360483	0.0131054	0.0333333	0.0360483	KLF7	0.0371224	0.069969	0.08	0.0371224
GPR176	0.0344949	0.0128334	0.0222222	0.0344949	MAP2	0.0337398	0.0431571	0.04	0.0337398
CCN5	0.024587	0.0192925	0.0222222	0.024587	PCDH7	0.0162184	0.0342064	0.04	0.0162184
ESRP2	0.0236577	0.00919143	0.0111111	0.0236577	ARHGEF10	0.0127559	0.0416792	0.04	0.0127559
ARHGEF10	0.0234925	0.0266366	0.0111111	0.0234925	PRRX2	0.00938764	0.0272203	0.04	0.00938764
ACKR2	0.0226438	0.044076	0.0555556	0.0226438	FBXL2	0.00828623	0.0256366	0.04	0.00828623
GFPT2	0.0167628	0.0108302	0.0222222	0.0167628	DDR2	0.00822895	0.0243582	0.04	0.00822895
ASPN	0.0158334	0.0296858	0.0222222	0.0158334	PHYHIP	0.00584343	0.0231237	0.04	0.00584343
AQP3	0.0140672	0.0170627	0.0333333	0.0140672	CST6	0.00462697	0.0221611	0.04	0.00462697
ROBO3	0.01364	0.0213748	0.0222222	0.01364
FMOD	0.0124557	0.0180981	0.0111111	0.0124557
CD248	0.0119675	0.0229081	0.0222222	0.0119675
CST6	0.0118124	0.0185976	0.0222222	0.0118124
PCDH7	0.0108406	0.0162001	0.0222222	0.0108406
RGS11	0.0100174	0.0175144	0.0222222	0.0100174
ACAN	0.00936309	0.0169557	0.0222222	0.00936309
SNCAIP	0.00844614	0.0236719	0.0222222	0.00844614
CCN3	0.00721873	0.0111061	0.0222222	0.00721873
COL1A2	0.00510325	0.00520162	0.0111111	0.00510325
CBR3	0.00493219	0.0117466	0.0222222	0.00493219
DOK4	0.00451072	0.0272331	0.0222222	0.00451072
BCL11A	0.00436306	0.0179157	0.0222222	0.00436306
PSORS1C1	0.00327476	0.00610163	0.0111111	0.00327476
PRELP	0.00317642	0.0117122	0.0111111	0.00317642
SULF1	0.00252812	0.00662025	0.0111111	0.00252812
MYO3A	0.00247375	0.00462916	0.0111111	0.00247375
MCAM	0.00239535	0.00519531	0.0111111	0.00239535
GJC2	0.00153852	0.00451711	0.0111111	0.00153852
PLTP	0.00142254	0.00453375	0.0111111	0.00142254
PCOLCE	0.00129934	0.00817813	0.0111111	0.00129934
PAK3	0.000967911	0.00404519	0.0111111	0.000967911
MAP2	0.000724482	0.00576566	0.0111111	0.000724482
KIRREL1	0.000190251	0.0043927	0.0111111	0.000190251
