# Supplementary material for: PCDH7 as the key gene related to the co-occurrence of sarcopenia and osteoporosis
Source: Front Genet. 2023 Jul 5;14:1163162. doi: 10.3389/fgene.2023.1163162 (PMC10354703; doi:10.3389/fgene.2023.1163162)
Supplement: Supplementary file 5 [file Table4.XLSX]

## Sheet: Sheet1
Patients ID	Sex	Age	BMI
Healthy1	Male	56	22.49
Healthy2	Male	65	26.12
Healthy3	Male	42	21.97
Sarcopenia1	Male	72	16.14
Sarcopenia2	Male	61	19.37
Sarcopenia3	Male	74	25.71
Osteoporosis1	Female	63	26.81
Osteoporosis2	Female	57	20.62
Osteoporosis3	Female	60	20.58
Osteosarcopenia1	Female	75	22.27
Osteosarcopenia2	Female	90	18.73
Osteosarcopenia3	Male	87	19.53
