# Supplementary material for: PCDH7 as the key gene related to the co-occurrence of sarcopenia and osteoporosis
Source: Front Genet. 2023 Jul 5;14:1163162. doi: 10.3389/fgene.2023.1163162 (PMC10354703; doi:10.3389/fgene.2023.1163162)
Supplement: Supplementary file 6 [file Table1.XLSX]

## Sheet: Sheet1
common up-regulated genes	common down-regulated genes
DKK3	NDUFC1
ARHGEF10	PTER
EFHC2	LACTB2
PCDH7	ACADM
C7	AKAP7
CAPN5	PAK1
GOLGA8A	SLC25A11
SLC7A6	COX7B
CST6	IRS1
ASPN	BCL7B
WNT3	UBC
LOC101929777	LDHA
PTGDR	MYH14
ADRA1A	ATP5PF
SYTL2	NDUFA4
LMO3	RPL30
ZNF208	COX5A
COL10A1	VPS9D1
MYO6	COX6A2
FBXL2	UQCRB
ITGA8	DES
PDE1A	BPGM
MGP	TNFRSF4
SORBS2	TPT1
LINC01140	TUBB2B
CCN5
DOK4
LAMA3
SNCAIP
TGFBR3
GFPT2
NHEJ1
ARMC9
CSRNP3
RGS11
DZIP1
MYO3A
AQP3
PLEKHA2
SPATA6
RND2
KIRREL1
DNASE1
MID1
PLEKHG6
AOC3
CP
ABCC2
ARHGEF5
GLI2
PAK3
NTN1
BMP7
EGFR
TYRO3
PPL
LFNG
UST
PPIEL
C1QTNF1
SPINK5
SULF1
PSORS1C1
CBR3
SCARA3
RARG
ACKR2
CCN3
NFATC4
PRELP
LDOC1
ADGRL1
CDON
UCN
PAMR1
C5
CCND2
FCER2
CD248
NRXN1
VAV2
GNB1L
FEZ1
STT3A-AS1
GJC2
MCAM
GPR153
POM121L9P
GRIN2A
FOXC1
PRELID3A
OPCML
PTPRF
MAP1A
PLTP
RDH16
COL1A2
GPR176
ONECUT2
COL8A2
MAP2
DDR2
ROBO3
FMOD
PCOLCE
IL1R1
XPNPEP2
ACAN
SRGAP2
ESRP2
FOXC2
PRRX2
GLT8D2
BCL11A
PDE8A
PHYHIP
FUS
ZNF37BP
WNT10B
NBPF1
CCL14
CYP4F12
DDB2
COBLL1
KLF7
TBL1X
