# Supplementary material for: PCDH7 as the key gene related to the co-occurrence of sarcopenia and osteoporosis
Source: Front Genet. 2023 Jul 5;14:1163162. doi: 10.3389/fgene.2023.1163162 (PMC10354703; doi:10.3389/fgene.2023.1163162)
Supplement: Supplementary file 7 [file DataSheet1.XLSX]

## Sheet: Sheet1
sarcopenia		osteoporosis		up-related genes	down-related genes
PHGDH	greenyellow	DHX35	black	SFXN3	TTC27
LVRN	greenyellow	BRSK2	black	TES	MITF
PTPN13	greenyellow	RPL3	black	RAB32	KDM1A
DZIP1L	greenyellow	GMEB1	black	SLC17A7	KLF5
DOK4	greenyellow	MAP3K1	black	UTRN	P2RY1
GPR173	greenyellow	UBQLN2	black	ENTPD1	ZNF271P
CEP126	greenyellow	ISG20L2	black	ARL4A	HOXA11
FBLN1	greenyellow	RAB8B	black	SLCO2A1	N4BP3
CYBRD1	greenyellow	ZFP36L1	black	TMOD3	CSTF2
MGP	greenyellow	RPL30	black	LOC112268148	ANXA3
CDC14B	greenyellow	METTL16	black	NAP1L3	SLC2A5
PCNX2	greenyellow	MTDH	black	CLIC4	MPO
COL16A1	greenyellow	EIF4A1	black	CLDN4	ARHGEF9
TBX18	greenyellow	KIFAP3	black	CLIC1	FADS3
WASF1	greenyellow	MSL3	black	MXRA8	ZNF211
C5	greenyellow	R3HDM2	black	EDA	C10orf88
FAM180B	greenyellow	QKI	black	GALNT7	EPB41
C11orf80	greenyellow	GATAD2A	black	STAB2	NOLC1
MAP3K12	greenyellow	CCT5	black	PLAGL1	ENPP4
CTSK	greenyellow	NIF3L1	black	FXYD2	GGCX
CFD	greenyellow	DUSP10	black	GLT8D2	IPP
OSR1	greenyellow	GDI2	black	ESRP2	TFIP11
LINC00632	greenyellow	DUSP6	black	TMEM51	ACVR1B
NOVA1	greenyellow	NCOA6	black	UST	ZNF165
EPS8L2	greenyellow	PAF1	black	FEZ1	SELENBP1
ROBO3	greenyellow	PTPN1	black	STT3A-AS1	RPLP2
SCRN1	greenyellow	ZNF33B	black	ITPR1	IPPK
AHNAK2	greenyellow	PIK3CG	black	ROBO3	ZNF821
GALNT8	greenyellow	RPL13A	black	MCUB	AKR1B1
ABI3BP	greenyellow	HIPK3	black	UGDH	PPCDC
MFAP4	greenyellow	SNRNP40	black	MYO6	INPP5K
CDO1	greenyellow	SNX5	black	SNCAIP	KIF1C
SOX5	greenyellow	SFXN3	black	AKT3
THBS2	greenyellow	ADAM12	black	BCL11A
EFEMP1	greenyellow	ZNF37BP	black	GLI2
RAMP2-AS1	greenyellow	HIPK1	black	SULF1
CHRDL1	greenyellow	TNFRSF10C	black	LPAR1
PCDH18	greenyellow	CD46	black	BCAT1
ACKR2	greenyellow	APH1A	black	XPNPEP2
CGNL1	greenyellow	SELENOT	black	PSORS1C1
EVC	greenyellow	ZC3H11A	black	FAR2
NOX4	greenyellow	RPLP0	black	SWAP70
TSHZ2	greenyellow	SLF2	black	MAP2
LINC02614	greenyellow	NHEJ1	black	DDR2
ALDH1L2	greenyellow	NFKBIA	black	RGS6
LMO3	greenyellow	PNRC1	black	PLTP
ADAM33	greenyellow	G3BP2	black	PRELP
MFAP2	greenyellow	IL9R	black	H4C5
WNT2	greenyellow	RPS9	black	PRRX2
CHL1	greenyellow	ZC3H4	black	OPCML
AK4	greenyellow	UGT2A1	black	PRR5L
SYNGAP1	greenyellow	ADSL	black	HGF
LEPR	greenyellow	CCT4	black	PCOLCE
FBXO17	greenyellow	CBR1	black	VSIG4
DCLK1	greenyellow	ZFR	black	PCDH7
EMP1	greenyellow	EGR2	black	COL1A2
PABIR2	greenyellow	PSMA1	black	RGS11
MINDY4	greenyellow	ARFIP1	black	SYTL2
FHDC1	greenyellow	TES	black	CLIP3
PCOLCE2	greenyellow	SRSF3	black	SEC24D
MYOF	greenyellow	CCL3	black	KCNE4
HTRA1	greenyellow	UTP6	black	WNT10B
COL8A2	greenyellow	C1orf112	black	ARHGEF10
PIEZO2	greenyellow	RPS2	black	PDGFRB
ANGPTL5	greenyellow	PKNOX1	black	ACAN
PLAC9	greenyellow	FBXO34	black	DKK3
DNM1	greenyellow	R3HCC1L	black	BTN2A3P
AXL	greenyellow	PRPSAP2	black	MCAM
LGI2	greenyellow	SRGN	black	DMXL2
CARMIL1	greenyellow	NDUFB8	black	CBR3
CPNE8	greenyellow	NKAPD1	black	FOXC2
SCARA5	greenyellow	H4C9	black	KCNJ5
ATP8B2	greenyellow	HAX1	black	ADCY7
CD209	greenyellow	DUS4L	black	FBXL2
PTGFR	greenyellow	HP1BP3	black	ANXA4
CADM3	greenyellow	KYAT1	black	GPR176
NTM	greenyellow	RPL12	black	RARG
LPIN3	greenyellow	FUBP1	black	ASPN
GXYLT2	greenyellow	TOMM22	black	PDE1A
FBLN7	greenyellow	EIF3D	black	MGP
PCDHGC3	greenyellow	RPS6	black	SCARA3
TMEM67	greenyellow	IMP3	black	CDON
SOGA1	greenyellow	NPC2	black	CPQ
GASK1B-AS1	greenyellow	RTN3	black	CD248
EFCAB13	greenyellow	EEF1G	black	ACKR2
UST	greenyellow	COMMD3	black	FRMD4B
AAK1	greenyellow	YIPF5	black	CSTA
SND1-IT1	greenyellow	NDE1	black	FMOD
ENO2	greenyellow	PDE4A	black	DZIP1
PKD2	greenyellow	COPS3	black	IRAK3
MMP19	greenyellow	HCAR3	black	FOXC1
IFI27L2	greenyellow	RXYLT1	black	VAV2
TTC7A	greenyellow	ATP5MG	black	HIVEP1
PDGFD	greenyellow	USP15	black	NFATC4
ANTXR1	greenyellow	NDUFA7	black	ALCAM
MCOLN3	greenyellow	NIT2	black	CCND2
PTGES	greenyellow	ACOX3	black	CST6
EBF1	greenyellow	FPR1	black	CCN3
TCF7L2	greenyellow	HNRNPA0	black	KIRREL1
DUBR	greenyellow	TMEM230	black	TPST1
PSORS1C1	greenyellow	ATG12	black	DOK4
UGDH	greenyellow	EIF3H	black	COL6A2
ZNF559	greenyellow	ARID4B	black	GJC2
WNT10B	greenyellow	GABPA	black	LMO3
COL14A1	greenyellow	HOXA9	black	PAK3
PLEKHA2	greenyellow	RPS11	black	NLGN4Y
PARVA	greenyellow	PRKAA1	black	LDOC1
ATL1	greenyellow	IRAK4	black	MPZL1
ACTA2-AS1	greenyellow	ATP5F1A	black	EPB41L2
ZNF521	greenyellow	PSMA7	black	CCN5
CTTNBP2	greenyellow	WDR5B	black	ABI3BP
TMEM200B	greenyellow	PSG1	black	IFI16
TNXB	greenyellow	UBE2N	black	SPINK5
SRPX2	greenyellow	ADIPOR2	black	ITGA8
RNF112	greenyellow	OXSM	black	GFPT2
RUNX1T1	greenyellow	IER2	black	AQP3
GLI3	greenyellow	HLA-DMB	black	TMOD2
FAT1	greenyellow	ZFP36	black	MYO3A
PABPC3	greenyellow	EIF3L	black	ADAP2
CEP164	greenyellow	RAB6B	black	LINC01140
WDFY2	greenyellow	LONRF1	black	ADGRG6
EPHA3	greenyellow	WARS2	black	NTN1
SPATA6	greenyellow	DRG1	black	C1QTNF1
MR1	greenyellow	TNFSF14	black	COL8A2
RGL1	greenyellow	RPN1	black	WFDC1
CD109	greenyellow	TMEM126B	black	TRPC6
PLEKHA5	greenyellow	NFKB2	black	BMP5
PTGIS	greenyellow	TMEM164	black	DSP
NT5E	greenyellow	GLUD1	black	TRIM36
LRP1	greenyellow	RALB	black	LYVE1
GFPT2	greenyellow	NOVA2	black	FOLR2
IGFBP6	greenyellow	NXPE4	black	NOTCH2
ASAP2	greenyellow	POLR3D	black	VCAN
CA5B	greenyellow	CNOT8	black	TIAM1
HGF	greenyellow	ATF3	black	CA12
JHY	greenyellow	PLK3	black	FBLN1
C1QTNF2	greenyellow	NALF2	black	CADPS2
GLT8D2	greenyellow	SSR4	black	IGFBP6
AOX1	greenyellow	MADD	black	CLDN11
MERTK	greenyellow	RAB32	black	SLC6A9
VCAN	greenyellow	JUNB	black	KRT18
RPP25	greenyellow	EIF3F	black	FXYD3
SRGAP2	greenyellow	AFP	black	TTC22
GABBR1	greenyellow	KMO	black	GAS7
DAP	greenyellow	MCM2	black	BMP8B
LOX	greenyellow	UBE4B	black	SEPTIN8
DYNC2H1	greenyellow	ARL8B	black	GAL3ST4
ARHGAP20	greenyellow	SLC17A7	black	ANXA1
PLA2G4A	greenyellow	CDYL	black	SLIT3
JAM3	greenyellow	ZBTB3	black	LRP8
FAM180A	greenyellow	ZNHIT1	black	MYOF
ADAMTS5	greenyellow	KDM3B	black	ELN
SERPING1	greenyellow	PRDX1	black	RERGL
ZNF781	greenyellow	ARHGAP25	black	SERPINH1
TMOD2	greenyellow	GLUL	black	SCNN1A
NFATC4	greenyellow	MRPS11	black	SHOX2
PLD1	greenyellow	NUDT21	black	WSCD2
COL12A1	greenyellow	UTRN	black	MARK1
PROCR	greenyellow	OSER1	black	ZNF83
PLEKHH2	greenyellow	POLR2J4	black	STK32B
TDRD10	greenyellow	CD83	black	RASL11B
EPHB2	greenyellow	EGR3	black	PLXNB1
PRELP	greenyellow	FZD4	black	MGAT5
ADD3	greenyellow	CASP8	black	GPRC5A
PODN	greenyellow	METTL8	black	PLCH2
EVC2	greenyellow	SGK1	black	ATP2B4
LOC100505549	greenyellow	CD48	black	SMAD6
IL17RD	greenyellow	ARF6	black	SOD3
ITGA11	greenyellow	PSMB4	black	CNR1
STXBP1	greenyellow	ATP5F1C	black	SHTN1
CORO2B	greenyellow	HERC6	black	KANK2
CD248	greenyellow	TMEM165	black	PTGES
COL8A1	greenyellow	MRPS18B	black	GABBR1
INTS6L	greenyellow	CD69	black	SND1-IT1
HRH1	greenyellow	FAU	black	TGM1
SPTLC3	greenyellow	BUB3	black	TCF7L2
CEP152	greenyellow	EMG1	black	INF2
XPNPEP2	greenyellow	PPM1D	black	FSTL3
FBXL2	greenyellow	CHCHD2	black	HS3ST1
PRRX2	greenyellow	CXCL8	black	CSF1
TRAF5	greenyellow	ELP3	black	ECM1
TIMP2	greenyellow	ERI2	black	PRPS2
LINC01140	greenyellow	FOSB	black	PTPN12
CCDC80	greenyellow	LIN7C	black	CALD1
FREM1	greenyellow	PSPC1	black	SOX5
STEAP2	greenyellow	CCNJ	black	EPHA1
HLA-F-AS1	greenyellow	DLST	black	TSHZ2
F3	greenyellow	RPL23A	black	SNAI2
METRNL	greenyellow	SERF2	black	TBC1D8B
SESTD1	greenyellow	PSMC5	black	CARD14
GSN	greenyellow	PTPRU	black	AOX1
SLC17A7	greenyellow	CCZ1B	black	DNM1
PLTP	greenyellow	SERPINB13	black	GDF10
CAMK1D	greenyellow	SLC38A4	black	B3GALNT1
SNORA35B	greenyellow	CBFB	black	MELTF
TIAM1	greenyellow	PTGS2	black	FBN1
ECM2	greenyellow	RPS7	black	CDCP1
CD44	greenyellow	GABARAPL2	black	COL16A1
CREB3L2	greenyellow	TLN2	black	MAP9
SH2D4A	greenyellow	TMX1	black	AEBP1
LPAR1	greenyellow	TMEM50B	black	CDH11
ATL3	greenyellow	CFAP70	black	F10
RNU2-36P	greenyellow	PTP4A1	black	CTSK
DZIP1	greenyellow	ATF2	black	AXL
OMD	greenyellow	CHTOP	black	GPR173
WSCD2	greenyellow	RPL18A	black	POSTN
FSTL1	greenyellow	RPL18	black	ADAMTS2
C1RL-AS1	greenyellow	ADTRP	black	ADAMTS5
CHROMR	greenyellow	ENTPD1	black	MR1
FAM20A	greenyellow	MAP2K6	black	DDAH2
NHSL1	greenyellow	FSHR	black	C1S
LTBP2	greenyellow	ZNF134	black	FGF16
CYP1B1-AS1	greenyellow	EGR1	black	NTRK3
ADAMTS2	greenyellow	COG2	black	EREG
MCUB	greenyellow	IGBP1	black	COL5A1
XG	greenyellow	PTBP3	black	COL11A1
XGY2	greenyellow	SSR1	black	SLC2A10
PCDHB18P	greenyellow	SNX13	black	TACSTD2
PLSCR4	greenyellow	FANCG	black	MS4A4A
ECM1	greenyellow	GREM1	black	EBF2
FSTL3	greenyellow	TRIB1	black	SPIN1
KIAA1755	greenyellow	FBL	black	NTM
TUBB6	greenyellow	CHRNG	black	NID1
SLCO2A1	greenyellow	ARL4A	black	PIEZO2
SPIN1	greenyellow	IDH3A	black	EVC
CPXM2	greenyellow	RAB3GAP2	black	DOCK1
SHOX2	greenyellow	UQCR10	black	LOXL2
MXRA8	greenyellow	ACP1	black	NTRK2
TCF7L1	greenyellow	NR4A2	black	LOX
CCN3	greenyellow	PIGC	black	SLC16A4
SH3PXD2B	greenyellow	SLCO2A1	black	TNXB
PLAGL1	greenyellow	NDUFS2	black	GGT5
STARD9	greenyellow	ATP6V1E1	black	EMILIN2
FGF18	greenyellow	KCNQ4	black	EFEMP1
TGFBR3	greenyellow	CCT2	black	CLEC10A
MICOS10-NBL1	greenyellow	CREBL2	black	AKAP12
NBL1	greenyellow	PAH	black	CACNA1H
SNX33	greenyellow	MBD3	black	FCGR2B
GPX8	greenyellow	COBL	black	CACNA1C
MFAP5	greenyellow	RPS19	black	CACNA1C-IT2
ANXA4	greenyellow	ZNF274	black	CSDC2
CERS5	greenyellow	RPSA	black	LEPR
EBF2	greenyellow	PFDN5	black	C1QB
MMP14	greenyellow	CSTF1	black	LRP1
WNT2B	greenyellow	ADAM19	black	ENO2
NBPF8	greenyellow	ST8SIA4	black	TNFRSF11A
TLCD5	greenyellow	FZD3	black	PLPP2
SVEP1	greenyellow	TNFSF11	black	CACNB4
SLC43A3	greenyellow	TRMT112	black	ITGBL1
SRGAP1	greenyellow	TENT5A	black	PCDHGC3
MAN1A1	greenyellow	TMOD3	black	ARHGEF26
C1S	greenyellow	LOC112268148	black	PTGIS
ADGRG2	greenyellow	BTG2	black	COL14A1
COL1A1	greenyellow	DCTD	black	RABGAP1L
FBN1	greenyellow	MRPS35	black	SRPX2
PAK3	greenyellow	PLCG2	black	FBXL7
ULK4	greenyellow	CYP1A2	black	OLFML2A
VIT	greenyellow	SPRY2	black	RCN3
RN7SL749P	greenyellow	OGA	black	FGFR3
BDKRB2	greenyellow	ZNHIT3	black	PLXDC1
DDAH2	greenyellow	DNAJC8	black	ARL4D
DAAM1	greenyellow	ARHGAP45	black	MAP3K12
TENM1	greenyellow	MAPK14	black	ANO1
RAB32	greenyellow	AP3B2	black	PRKY
DCN	greenyellow	EFCAB14	black	GLI3
MMP2	greenyellow	EN2	black	PRDM16
RAB3IL1	greenyellow	HMGN2	black	CNNM2
BOC	greenyellow	RAB5A	black	TOX
S100A10	greenyellow	HSP90AB1	black	SFRP1
CDON	greenyellow	ADD1	black	CNN1
CD302	greenyellow	ANP32B	black	RECK
PSD3	greenyellow	MRPS16	black	NACAD
XKR6	greenyellow	GABRA4	black	ELOVL4
TGFBR2	greenyellow	COX6A1	black	HTRA1
EMILIN2	greenyellow	E2F6	black	HHAT
DSEL	greenyellow	COX6B1	black	LTBP2
FUT10	greenyellow	TSG101	black	KCNAB1
MTHFD1L	greenyellow	TSFM	black	WNT2B
CCN5	greenyellow	CTAG1B	black	PDGFRA
SNAI2	greenyellow	CCL4	black	PELI2
MEIS3	greenyellow	MIR22HG	black	CACNB3
GALNT16	greenyellow	TIMM13	black	NOTCH3
SLC35G2	greenyellow	GLRX5	black	FN1
EMX2OS	greenyellow	EXOSC7	black	ITIH3
EFS	greenyellow	WDR83OS	black	DLG3
DDR2	greenyellow	HNRNPR	black	GJA5
S1PR2	greenyellow	PSMD1	black	C3AR1
MARCO	greenyellow	CLDND1	black	DYNC2H1
PRKY	greenyellow	DCBLD2	black	CELSR1
POGLUT2	greenyellow	MTCP1	black	RBBP8
FBLN2	greenyellow	ATP5PB	black	BMX
TBC1D2B	greenyellow	NAP1L3	black	COL6A3
THBS3	greenyellow	PIK3R4	black	PEG3
CACNB4	greenyellow	SKI	black	EDNRA
HNMT	greenyellow	PRCP	black	CILP
GAS1	greenyellow	DENND1C	black	MMP19
SMAD6	greenyellow	CLIC4	black	OSMR
AKAP12	greenyellow	GAMT	black	SPTLC3
GALR1	greenyellow	MRPL42	black	ACTG2
TMEM243	greenyellow	MRPS14	black	ATP10D
GLI2	greenyellow	TEX2	black	PPFIA2
ANXA1	greenyellow	TOB2	black	FGFR2
ABCA8	greenyellow	TMED10	black	SFRP4
ATP8B4	greenyellow	LOC441666	black	PTHLH
SPTAN1	greenyellow	MRPL58	black	GALNT8
PI16	greenyellow	MYDGF	black	TMEM243
GFRA1	greenyellow	TAF12	black	MEOX2
DPP4	greenyellow	CTLA4	black	MGAT4C
OSMR	greenyellow	ZNF207	black	SLC8A1
TTC21A	greenyellow	CHMP2A	black	EPHB2
NOTCH2	greenyellow	UQCRQ	black	TRIM29
CBR3	greenyellow	FOS	black	PAPPA2
ARHGEF10	greenyellow	ELOB	black	SCN9A
KIF7	greenyellow	LTB	black	CA5B
MYO6	greenyellow	ARNTL	black	INHBA
ARL4D	greenyellow	NDUFS6	black	FAT2
CROCCP3	greenyellow	DUSP1	black	EPS8L1
EEF1AKMT3	greenyellow	FDPS	black	RBPMS
SIGLEC1	greenyellow	CPVL	black	EVPL
DNAAF11	greenyellow	COX5B	black	LDAH
SLC25A43	greenyellow	FNTA	black	NBL1
SLC23A3	greenyellow	MIF	black	MICOS10-NBL1
CMKLR1	greenyellow	CCDC7	black	NPY5R
VAV2	greenyellow	SNRPD2	black	LIF
NEGR1	greenyellow	RACK1	black	NECTIN1
ARL10	greenyellow	IL1B	black	ENPP1
ALCAM	greenyellow	GRP	black	LSP1P5
PLEKHG4	greenyellow	UGT1A10	black	THY1
TMED3	greenyellow	SSR2	black	AHNAK2
ADRA1B	greenyellow	MRPS7	black	CEP164
SDC2	greenyellow	ATRAID	black	COL18A1
NAV1	greenyellow	PSMB3	black	PROCR
KIAA1614	greenyellow	SORBS3	black	LAMA4
PEG3	greenyellow	DHRS4	black	ADRA1B
AGPAT4	greenyellow	GGPS1	black	KRT1
SYTL4	greenyellow	CSTF2T	black	KDELR3
ASPN	greenyellow	SF3B5	black	MYH11
COL1A2	greenyellow	RYBP	black	RPP25
SLC37A2	greenyellow	CLDN4	black	COLEC12
MYADM	greenyellow	TRIM68	black	CD209
ADGRD1	greenyellow	CLIC1	black	CDH6
MAMDC2	greenyellow	ACOT9	black	ACKR3
HUNK	greenyellow	PSG9	black	PLPPR4
SEC24D	greenyellow	SC5D	black	TGFB1I1
MAP9	greenyellow	EIF2B1	black	CLDN1
STAB1	greenyellow	PRKRA	black	PKP3
LRRK1	greenyellow	ACSL5	black	TGM5
SLC2A10	greenyellow	MAD2L1BP	black	EXPH5
C1R	greenyellow	C11orf71	black	RELN
CYP1B1	greenyellow	RFTN1	black	ULK4
CCDC30	greenyellow	ARL15	black	PKP1
LOC100421580	greenyellow	UBA52	black	PLD1
ADAMTS6	greenyellow	DLK2	black	EXT1
KLF7	greenyellow	RPS5	black	VGLL3
TMEM98	greenyellow	MXRA8	black	RAI14
GPRC5A	greenyellow	LGALS1	black	MFAP2
KCNIP3	greenyellow	NDUFS3	black	ADCY3
TMEM14A	greenyellow	MRPL11	black	MRC2
LYVE1	greenyellow	FOXF1	black	HEG1
SRGAP2B	greenyellow	HLA-DMA	black	MMP2
PCSK5	greenyellow	HOXD12	black	AAK1
ARMC2	greenyellow	EIF6	black	ABCA8
TMEM35A	greenyellow	CSF2RA	black	GRK5
SSC5D	greenyellow	ATP5MC1	black	TRAM2
SEPTIN8	greenyellow	ZMYM6	black	SH2D4A
CYS1	greenyellow	MYO15A	black	DUOX1
VASH2	greenyellow	NDUFB5	black	BDKRB2
LINC02381	greenyellow	MRPL17	black	PSD3
FBXL7	greenyellow	COA3	black	IL22RA1
FAM102B	greenyellow	MCCC1	black	GPR137B
PTGS1	greenyellow	C1D	blue	TFF3
ARSD	greenyellow	TMEM258	blue	ITGA2
CCND2	greenyellow	ATP5PD	blue	ADAMTSL3
KDELR3	greenyellow	NDUFC1	blue	PLEKHA5
SRC	greenyellow	ADRB1	blue	STAMBPL1
SLC37A3	greenyellow	UBE3C	blue	PHGDH
RGS11	greenyellow	UBE2E1	blue	UNC5C
PRG4	greenyellow	H3-3A	blue	VASH2
ZNF439	greenyellow	MYO9A	blue	ABI2
LIPH	greenyellow	KCNN3	blue	DCLK1
RTL5	greenyellow	TDG	blue	GFRA1
PHETA2	greenyellow	RBBP9	blue	ISLR
RECK	greenyellow	MTNR1A	blue	RUNX1T1
SERTAD4	greenyellow	CD320	blue	PPP2R2B
VGLL3	greenyellow	FLT3	blue	NMNAT2
ISLR	greenyellow	KTN1	blue	DAAM1
STT3A-AS1	greenyellow	RPL3L	blue	SH3BGRL
FEZ1	greenyellow	HIRA	blue	PLA2G4A
LOXL3	greenyellow	XDH	blue	PTPRZ1
TMEM198B	greenyellow	ITPR2	blue	C1QA
SLC12A7	greenyellow	MEX3D	blue	COL1A1
GLIS2	greenyellow	EFEMP2	blue	RAB3IL1
RIPK2-DT	greenyellow	C3orf18	blue	LUM
VIPR1	greenyellow	PPP1R2C	blue	JAG1
LAMA4	greenyellow	GRIA1	blue	NCS1
GOLM1	greenyellow	NUMB	blue	TBC1D9
LOC112267931	greenyellow	LPIN1	blue	C1R
DAB2	greenyellow	SUPV3L1	blue	NRIP2
TGFBI	greenyellow	ST6GALNAC2	blue	GAS1
STX2	greenyellow	FLNC	blue	PNMA2
LOXL1	greenyellow	BOLA1	blue	EEF1AKMT3
CNN3	greenyellow	TRPM6	blue	DLC1
PTPN12	greenyellow	SNRPE	blue	BGN
RFTN2	greenyellow	DHTKD1	blue	TRPC1
ELMO1	greenyellow	SEC14L1P1	blue	C1orf116
TPST1	greenyellow	CLCA1	blue	PLA2G2A
SHTN1	greenyellow	SEC61B	blue	SCRN1
APCDD1	greenyellow	TSNAX	blue	LAMB4
LDAH	greenyellow	RRAGD	blue	VANGL1
KIRREL1	greenyellow	FOXD2	blue	MFAP5
SFXN3	greenyellow	PMS2	blue	RGL1
FMOD	greenyellow	FAM222B	blue	THBS2
ENPP1	greenyellow	FAM216A	blue	DSTN
CC2D2A	greenyellow	ARPC3	blue	OMD
RARG	greenyellow	TFB2M	blue	KIAA1614
F13A1	greenyellow	CNIH4	blue	PTGFR
SLC41A2	greenyellow	PRDM14	blue	ZEB2
MS4A4E	greenyellow	SNRPG	blue	PHYHIP
LRCH1	greenyellow	SIGLEC15	blue	KLF7
GPR161	greenyellow	SEC61G	blue	SCD5
PROS1	greenyellow	SEC22B	blue	CREB3L2
GNB4	greenyellow	PGRMC2	blue	GPR20
LRP8	greenyellow	SST	blue	AHR
ACER3	greenyellow	RBM12	blue	THBS1
COL5A1	greenyellow	RCAN2	blue	ARSD
FER	greenyellow	MED4	blue	ZC3HAV1
HIVEP1	greenyellow	ARMCX4	blue	HNMT
SHISA6	greenyellow	SRP19	blue
ZNF83	greenyellow	SPAG11B	blue
HDAC1P2	greenyellow	KRTAP1-3	blue
SUCNR1	greenyellow	DARS2	blue
PDE1A	greenyellow	PDCL	blue
P3H3	greenyellow	EDA	blue
MAGI1-IT1	greenyellow	POLR1C	blue
MRGPRF	greenyellow	TBX5	blue
MEG9	greenyellow	SPTBN4	blue
CD163L1	greenyellow	ACAP2	blue
GPR137B	greenyellow	TROAP	blue
C1QB	greenyellow	DDN	blue
LILRB5	greenyellow	APPL1	blue
MTMR11	greenyellow	ADORA3	blue
FCGR2B	greenyellow	ACTN2	blue
CAMK2N1	greenyellow	ATP5F1E	blue
LOC100506497	greenyellow	CYP4F12	blue
STK32B	greenyellow	ALOX12B	blue
THBS1	greenyellow	SMC1A	blue
GPNMB	greenyellow	PLVAP	blue
F10	greenyellow	PCSK1N	blue
CSF1	greenyellow	ADAM11	blue
RAB31	greenyellow	CA7	blue
MEDAG	greenyellow	SOAT1	blue
CEP295NL	greenyellow	TMA7	blue
LINC01133	greenyellow	CADM1	blue
HS3ST1	greenyellow	RALGPS1	blue
OLFML1	greenyellow	ANAPC1	blue
FRMD4B	greenyellow	ACY1	blue
GALNT10	greenyellow	CLEC4A	blue
PRR5L	greenyellow	KLK10	blue
TSHZ3	greenyellow	CCDC47	blue
FYN	greenyellow	ZNF471	blue
EPS8	greenyellow	SMAGP	blue
GAS7	greenyellow	IL1R2	blue
AKT3	greenyellow	GALNT7	blue
SCN9A	greenyellow	KCNC1	blue
TRAM2	greenyellow	NAA80	blue
CALHM2	greenyellow	FAM110D	blue
DACT2	greenyellow	DNMBP	blue
RPL7AP42	greenyellow	SLC41A3	blue
GJC2	greenyellow	WWP1	blue
CBL	greenyellow	LIPE	blue
SLFN11	greenyellow	REPS2	blue
CLEC3B	greenyellow	ADAM28	blue
ACP5	greenyellow	NR6A1	blue
ITGBL1	greenyellow	STAB2	blue
S100A4	greenyellow	WIPF1	blue
PCOLCE	greenyellow	KCNJ2	blue
CMKLR2	greenyellow	ZFAND5	blue
CLIC1	greenyellow	CDX2	blue
TRPC1	greenyellow	RAB3D	blue
EMP3	greenyellow	DDIT3	blue
TANC2	greenyellow	ATP5ME	blue
SLC16A4	greenyellow	PLAGL1	blue
LIF	greenyellow	FBXW7	blue
SLC9A9	greenyellow	ZSCAN31	blue
LINC00473	greenyellow	POMP	blue
PDE10A	greenyellow	SRD5A1	blue
LUM	greenyellow	LPO	blue
EFHC1	greenyellow	AKAP7	blue
SDK1	greenyellow	KIF24	blue
SGIP1	greenyellow	CLCN6	blue
C1QA	greenyellow	FLI1	blue
THY1	greenyellow	NVL	blue
CLDN11	greenyellow	MDC1	blue
COL6A3	greenyellow	BEST2	blue
ZNF676	greenyellow	STRN3	blue
IER5L	greenyellow	KCNA6	blue
STMN3	greenyellow	ACTN3	blue
EPB41L2	greenyellow	GPR31	blue
HEG1	greenyellow	ITIH2	blue
TLNRD1	greenyellow	FOXD4	blue
DOCK7	greenyellow	FXYD2	blue
ACKR3	greenyellow	USP27X	blue
GPR176	greenyellow	CYP3A43	blue
HAVCR2	greenyellow	HOXB13	blue
DUXAP10	greenyellow	PHACTR1	blue
TNFRSF11A	greenyellow	TM7SF3	blue
MRC1	greenyellow	LIMK2	blue
PTGFRN	greenyellow	HNRNPD	blue
GDF10	greenyellow	LINC01963	blue
GRK5	greenyellow	LPIN2	blue
FKBP10	greenyellow	SLC1A6	blue
MRC2	greenyellow	PRKAG1	blue
RABGAP1L	greenyellow	MRPL41	blue
LRRN4CL	greenyellow	SULT2B1	blue
STON1	greenyellow	SLC6A13	blue
SFRP4	greenyellow	KIAA1109	blue
DUSP18	greenyellow	GLT8D2	blue
GFRA2	greenyellow	UBE2J1	blue
ZDHHC15	greenyellow	WT1-AS	blue
BTN2A3P	greenyellow	MYOM1	blue
GCNT1	greenyellow	YTHDF2	blue
MS4A4A	greenyellow	EIF1AX	blue
RCN3	greenyellow	AHDC1	blue
SMIM14	greenyellow	PRDM11	blue
LRRCC1	greenyellow	PHF3	blue
MIR4435-2HG	greenyellow	MRPL33	blue
FAP	greenyellow	ADAM7	blue
MAML2	greenyellow	YIF1B	blue
CLIC2	greenyellow	AZI2	blue
ANXA2	greenyellow	ESRP2	blue
DOCK1	greenyellow	IPO5	blue
LSP1P5	greenyellow	BORCS8-MEF2B	blue
CSF1R	greenyellow	MEF2B	blue
DMXL2	greenyellow	RPS27A	blue
NTN4	greenyellow	LASP1	blue
ANKRD50	greenyellow	BTNL3	blue
OLFML2A	greenyellow	RASSF8	blue
NCOA7	greenyellow	MAPK8	blue
FOLR2	greenyellow	APBB1	blue
PTHLH	greenyellow	TNNC2	blue
C1QC	greenyellow	PIERCE1	blue
EMBP1	greenyellow	CDK17	blue
SWAP70	greenyellow	SLC14A2	blue
MPZL1	greenyellow	MAN2A1	blue
WASF2	greenyellow	SSBP1	blue
STAMBPL1	greenyellow	NDUFB1	blue
MS4A7	greenyellow	ACR	blue
GAL3ST4	greenyellow	TMEM51	blue
PDGFRA	greenyellow	MPZ	blue
CMTM3	greenyellow	MFSD6	blue
GLIPR2	greenyellow	TPPP	blue
ADAP2	greenyellow	BTNL8	blue
PRICKLE2	greenyellow	UST	blue
OSBPL10	greenyellow	KDM4B	blue
ADAMTSL3	greenyellow	MAGEC3	blue
CALCRL	greenyellow	PMAIP1	blue
MARK1	greenyellow	ELAC2	blue
CERCAM	greenyellow	E2F3	blue
GALNT7	greenyellow	RWDD2B	blue
P2RX4	greenyellow	RAP1A	blue
TLR5	greenyellow	LPP	blue
TPBG	greenyellow	PACS1	blue
LMX1B	greenyellow	LEMD3	blue
SERPINH1	greenyellow	ABCB9	blue
TBC1D8B	greenyellow	THOC7	blue
DBN1	greenyellow	IGFBP5	blue
CD163	greenyellow	RGSL1	blue
VANGL1	greenyellow	TBCA	blue
NID1	greenyellow	FOXO1	blue
EVI5	greenyellow	KHDRBS2	blue
KCNJ5	greenyellow	PCGF2	blue
CILP	greenyellow	C1orf105	blue
CADPS2	greenyellow	CNIH1	blue
FPR3	greenyellow	PPP1R8	blue
DPY19L1	greenyellow	FGF23	blue
IRAK3	greenyellow	TSPYL1	blue
LINC00968	greenyellow	FEZ1	blue
MEOX2	greenyellow	STT3A-AS1	blue
BMP8B	greenyellow	DNAJB14	blue
FAM171B	greenyellow	CATSPERG	blue
FGF16	greenyellow	BIK	blue
ZC3HAV1	greenyellow	PCNT	blue
RAB34	greenyellow	APBB2	blue
TMEM106A	greenyellow	BCAT2	blue
HDGFL3	greenyellow	COBLL1	blue
BCAT1	greenyellow	ATP11A	blue
TMEM176B	greenyellow	EGFL7	blue
LHFPL2	greenyellow	COQ6	blue
SIGLEC11	greenyellow	CACNA1E	blue
MS4A14	greenyellow	PITRM1	blue
CRTAC1	greenyellow	CEL	blue
COL3A1	greenyellow	KEL	blue
PTPRH	greenyellow	TRAP1	blue
SOCS5P4	greenyellow	FLRT2	blue
IFI16	greenyellow	HNRNPUL2	blue
SFT2D2	greenyellow	CCL18	blue
BMP5	greenyellow	IL15	blue
ATP2B4	greenyellow	KPNA6	blue
HSD3B7	greenyellow	TSPYL4	blue
TTYH3	greenyellow	FOXH1	blue
RBMS1	greenyellow	ASB7	blue
LOC112268148	greenyellow	AMBP	blue
TMOD3	greenyellow	TMEM131	blue
CPQ	greenyellow	NES	blue
CDC7	greenyellow	GRIK3	blue
ABI2	greenyellow	DHX29	blue
CACNB3	greenyellow	RPS27L	blue
PCSK6	greenyellow	SLIRP	blue
RBBP8	greenyellow	ITPR1	blue
COL6A2	greenyellow	GRIP2	blue
DLC1	greenyellow	PTP4A2	blue
FAM111A	greenyellow	DDX6	blue
TMEM176A	greenyellow	SYNE1	blue
LMX1A	greenyellow	RDH5	blue
MELTF	greenyellow	ZNF646	blue
EXT1	greenyellow	BMP4	blue
HHAT	greenyellow	ITPRID2	blue
TRPV2	greenyellow	ABL2	blue
ZEB2	greenyellow	GAL3ST1	blue
HSPA12A	greenyellow	LRRC20	blue
SPRED1	greenyellow	LRRC23	blue
LOXL2	greenyellow	EPHA4	blue
FN1	greenyellow	CDH4	blue
FXYD2	greenyellow	OSBPL8	blue
NLGN4Y	greenyellow	SRP9	blue
TMEM273	greenyellow	CLCNKB	blue
CARD6	greenyellow	WNT1	blue
KLHL42	greenyellow	CREBBP	blue
FAR2	greenyellow	MAGEA10	blue
MGAT5	greenyellow	ROBO3	blue
ZFP69	greenyellow	PCDH9	blue
VSIG4	greenyellow	ASNS	blue
MAN1C1	greenyellow	HPD	blue
CRACR2A	greenyellow	B3GALT1	blue
ADCY7	greenyellow	TRIM66	blue
TRIQK	greenyellow	MCUB	blue
EDA	greenyellow	FHOD3	blue
PLEKHG1	greenyellow	QPCT	blue
KDM5B	greenyellow	MCM4	blue
SLC18A2	greenyellow	ALKBH4	blue
FNDC1	greenyellow	PHKG1	blue
PRPS2	greenyellow	COX7B	blue
TBC1D9	greenyellow	KSR1	blue
CD200R1	greenyellow	GJA8	blue
DRAM1	greenyellow	SIRT1	blue
GPR34	greenyellow	LACTB2	blue
SH2D1A	greenyellow	RHEB	blue
GAB3	greenyellow	UGDH	blue
SGCE	greenyellow	SRF	blue
COLEC12	greenyellow	FOXB1	blue
COL5A2	greenyellow	GFOD2	blue
RNASE6	greenyellow	SOCS6	blue
P2RY14	greenyellow	ADGRF5	blue
LILRB4	greenyellow	HAPLN2	blue
TES	greenyellow	DTX2P1-UPK3BP1-PMS2P11	blue
DENND2A	greenyellow	HERC2	blue
MS4A6A	greenyellow	TSR2	blue
CLIC6	greenyellow	RBMY1A1	blue
MARCKS	greenyellow	IFNA7	blue
LRRC8C	greenyellow	GPRC5B	blue
C3AR1	greenyellow	YPEL1	blue
MSR1	greenyellow	MYO6	blue
LGMN	greenyellow	ELOC	blue
CLEC10A	greenyellow	CBX1	blue
PLXDC1	greenyellow	SRD5A2	blue
IL20RB	lightcyan	CAPZA1	blue
CDS1	lightcyan	MAP3K5	blue
TINCR	lightcyan	ERICH1	blue
DUOXA1	lightcyan	YOD1	blue
CARD14	lightcyan	NDUFAB1	blue
TGM5	lightcyan	BCAN	blue
TMEM45A	lightcyan	P2RX2	blue
PTPRZ1	lightcyan	BCAS2	blue
ESRP2	lightcyan	DDIT4	blue
DUOX1	lightcyan	CNTRL	blue
KRT80	lightcyan	SLC6A12	blue
FAT2	lightcyan	OPRPN	blue
EVPL	lightcyan	NR2E3	blue
SDC1	lightcyan	VWF	blue
FGFR3	lightcyan	VEGFA	blue
CA12	lightcyan	TNS4	blue
CD24	lightcyan	PRPF38B	blue
EXPH5	lightcyan	SPSB1	blue
DMKN	lightcyan	EPS8L3	blue
TRIM29	lightcyan	AMBN	blue
DSP	lightcyan	GAS6	blue
KRT1	lightcyan	CCSER2	blue
PKP3	lightcyan	GPR157	blue
C6orf132	lightcyan	NT5DC3	blue
PERP	lightcyan	SNCAIP	blue
BNIPL	lightcyan	KHSRP	blue
ABCA12	lightcyan	CENPN	blue
ELOVL4	lightcyan	AKT3	blue
KRT10	lightcyan	SEMA3F	blue
IRF6	lightcyan	OAZ3	blue
SPTBN2	lightcyan	SLC22A1	blue
CXADR	lightcyan	BBC3	blue
CAPNS2	lightcyan	ARMT1	blue
SDR42E1	lightcyan	NXPH4	blue
LYPD5	lightcyan	BCL11A	blue
FAM83H	lightcyan	ZNF574	blue
XKRX	lightcyan	C4A	blue
AQP3	lightcyan	LOC110384692	blue
FCGBP	lightcyan	H2BC17	blue
TGM1	lightcyan	ME3	blue
EPS8L1	lightcyan	RPP38	blue
EPPK1	lightcyan	PIP	blue
CHMP4C	lightcyan	KRT37	blue
A2ML1	lightcyan	TNFRSF12A	blue
TACSTD2	lightcyan	CAMTA1	blue
NECTIN1	lightcyan	APC	blue
C3orf52	lightcyan	RXFP3	blue
CLDN1	lightcyan	SEMA3G	blue
CDCP1	lightcyan	MRNIP	blue
BCL11A	lightcyan	JAKMIP2	blue
FGFR2	lightcyan	STK39	blue
CSTA	lightcyan	GLI2	blue
CAMSAP3	lightcyan	SULF1	blue
TTC22	lightcyan	FRS2	blue
ATP6V1C2	lightcyan	DKK1	blue
FAM83F	lightcyan	GAPDHS	blue
SPINT1	lightcyan	LPAR1	blue
MFSD2A	lightcyan	RP2	blue
CDC42BPG	lightcyan	GPN3	blue
PLCH2	lightcyan	SAPCD1	blue
MYO5B	lightcyan	PDZD8	blue
LAMB4	lightcyan	ADAM23	blue
DEGS2	lightcyan	BPY2	blue
CLDN4	lightcyan	POGLUT1	blue
SPINK5	lightcyan	PBOV1	blue
PROM2	lightcyan	GVINP1	blue
CLCA2	lightcyan	TRPM8	blue
CST6	lightcyan	ADAM9	blue
ANO9	lightcyan	ALOX15B	blue
ST14	lightcyan	PYGM	blue
NSG1	lightcyan	MLXIPL	blue
CGN	lightcyan	NEK4	blue
SDR16C5	lightcyan	TEX11	blue
FXYD3	lightcyan	CCL14	blue
PLPP2	lightcyan	APOC3	blue
ANXA8L1	lightcyan	ACTL8	blue
EREG	lightcyan	RPAP3	blue
CDH3	lightcyan	TLR7	blue
EPHA1	lightcyan	CRYGC	blue
CPA4	lightcyan	CCNJL	blue
CLIC3	lightcyan	BCAT1	blue
C1orf116	lightcyan	SP2	blue
PKP1	lightcyan	NRIP1	blue
PLA2G2A	lightcyan	NXPE3	blue
MACC1	lightcyan	GALNT1	blue
GRHL3	lightcyan	EPHB1	blue
BICDL1	lightcyan	DNAH6	blue
IL22RA1	lightcyan	SHISAL1	blue
ACP3	lightcyan	ERAP1	blue
GATA3	lightcyan	PIAS2	blue
SCNN1A	lightcyan	GJA4	blue
HOPX	lightcyan	NEUROD6	blue
RPLP0P2	midnightblue	C14orf93	blue
RNASEH1-DT	midnightblue	CP	blue
KBTBD13	midnightblue	SYN1	blue
ATF4	midnightblue	RBL2	blue
RNF128	midnightblue	ANXA13	blue
MTX2	midnightblue	CDK2	blue
LINC02541	midnightblue	AADAC	blue
ATP5PF	midnightblue	KCNJ12	blue
FLJ37453	midnightblue	PRR7	blue
ASB14	midnightblue	STMN4	blue
PLCL2	midnightblue	ALOXE3	blue
SNRNP27	midnightblue	CPLX2	blue
RPS23	midnightblue	HERC2P3	blue
LARP7	midnightblue	NIN	blue
PRKCQ	midnightblue	HAUS5	blue
CHCHD10	midnightblue	AMH	blue
ASB10	midnightblue	SOCS5	blue
COX7C	midnightblue	HOXB5	blue
PTER	midnightblue	LRP5	blue
PFDN1	midnightblue	ZRSR2	blue
RPS3	midnightblue	OTOF	blue
SMIM30	midnightblue	NDUFAF4	blue
GSPT2	midnightblue	FOXN1	blue
AKAP7	midnightblue	CBLL1	blue
RPL13AP5	midnightblue	DLGAP1	blue
YIPF7	midnightblue	NPY	blue
LRRC39	midnightblue	RAD54L	blue
OTUD6B-AS1	midnightblue	SLCO4A1	blue
HHATL	midnightblue	ISOC1	blue
TPT1	midnightblue	TNR	blue
RPS3AP38	midnightblue	SSX2	blue
BANF1	midnightblue	HTR1D	blue
EEF1B2P3	midnightblue	PTPRF	blue
CDNF	midnightblue	ENO3	blue
AQP4	midnightblue	THSD7A	blue
TXN2	midnightblue	HIC1	blue
COX10	midnightblue	XPNPEP2	blue
WBP4	midnightblue	ATF1	blue
ACHE	midnightblue	STXBP5L	blue
SMIM26	midnightblue	CALY	blue
RPL29	midnightblue	EIF1B	blue
ATP5MJ	midnightblue	ARFRP1	blue
GTF2A2	midnightblue	GRID2	blue
NDUFA6	midnightblue	PDE4D	blue
CYSTM1	midnightblue	COPA	blue
AP1S2	midnightblue	CFAP45	blue
RPL36AL	midnightblue	CKLF	blue
DOK5	midnightblue	MAST4	blue
DANT2	midnightblue	LAMP2	blue
CHCHD3	midnightblue	CLUH	blue
PDCL3	midnightblue	FCF1	blue
PDZRN3	midnightblue	MARCHF8	blue
SUMO1	midnightblue	USP32P2	blue
RPS14	midnightblue	PSORS1C1	blue
UTP11	midnightblue	ETFDH	blue
ANO6	midnightblue	ITIH4	blue
RPLP1	midnightblue	KIR2DS5	blue
APOO	midnightblue	HPCA	blue
MRPL33	midnightblue	CDH16	blue
IVNS1ABP	midnightblue	GPR15	blue
SLC25A5-AS1	midnightblue	NRBF2	blue
PLAAT1	midnightblue	MSX2	blue
ASH1L-AS1	midnightblue	RRAD	blue
USP16	midnightblue	ACAP1	blue
KAT6B	midnightblue	DNAJC22	blue
TIMM23	midnightblue	MICU2	blue
INTS12	midnightblue	ARSF	blue
COX6C	midnightblue	VPS13B	blue
NDFIP2	midnightblue	FSTL4	blue
EEF1B2	midnightblue	EPS15L1	blue
SERBP1	midnightblue	OGFRL1	blue
G6PC3	midnightblue	CRNN	blue
NDUFA4	midnightblue	HSD11B1	blue
YJU2	midnightblue	NUCKS1	blue
LRRC14B	midnightblue	ASCL1	blue
EMC6	midnightblue	ZNF430	blue
FBXL19-AS1	midnightblue	GDPD2	blue
LACTB2	midnightblue	FAR2	blue
RP9	midnightblue	KCNA3	blue
GTF2F2	midnightblue	CCHCR1	blue
USP15	midnightblue	HAND2	blue
GMEB2	midnightblue	ERG28	blue
MRPS2	midnightblue	GIPR	blue
TMEM11	midnightblue	CDK12	blue
OXA1L	midnightblue	JADE1	blue
SYPL1	midnightblue	HSPB6	blue
ARV1	midnightblue	KRAS	blue
DYNC1LI1	midnightblue	TLK1	blue
RPS23P8	midnightblue	PLG	blue
SF3B6	midnightblue	HMX1	blue
RPL27A	midnightblue	VPS13C	blue
PLGRKT	midnightblue	CNMD	blue
PHB2	midnightblue	CRYBB3	blue
HMGCS1	midnightblue	CFTR	blue
RPL23AP42	midnightblue	CDK6	blue
PTPN4	midnightblue	GINS3	blue
TRIM50	midnightblue	C1orf21	blue
EIF2A	midnightblue	FUT3	blue
EIF5A	midnightblue	ABCB4	blue
MED11	midnightblue	RLF	blue
NDUFC1	midnightblue	INPP5E	blue
RPS13	midnightblue	PRELID3A	blue
HIGD2A	midnightblue	LDAF1	blue
CAMK2A	midnightblue	TRAPPC13	blue
COX7B	midnightblue	PHEX	blue
POLR1D	midnightblue	UBA3	blue
NATD1	midnightblue	LCP2	blue
ATAD1	midnightblue	SWAP70	blue
ZNF92	midnightblue	NCOA3	blue
NEDD1	midnightblue	TOR1AIP2	blue
KCNA7	midnightblue	CUL5	blue
ASB12	midnightblue	SERHL2	blue
MRPL34	midnightblue	SLC12A6	blue
YEATS4	midnightblue	LORICRIN	blue
C12orf57	midnightblue	RANBP6	blue
PRDX5	midnightblue	CD3G	blue
SLC29A1	midnightblue	CDC27	blue
UQCRB	midnightblue	GPR3	blue
DAZAP2	midnightblue	IMPG2	blue
TUSC2	midnightblue	SNRPD1	blue
METAP2	midnightblue	NOP2	blue
APIP	midnightblue	MAP2	blue
RPL14P1	midnightblue	SON	blue
VEZT	midnightblue	VCX2	blue
RPS3AP26	midnightblue	GALNT3	blue
CCDC59	midnightblue	GPR12	blue
HOXA7	midnightblue	SF3A3	blue
PCBD1	midnightblue	ALDH1L1	blue
ATP5F1D	midnightblue	CREB3L1	blue
FUNDC2	midnightblue	KLF15	blue
RPL24P4	midnightblue	POU2F2	blue
DDX20	midnightblue	GOLIM4	blue
RNF5	midnightblue	NR2F6	blue
DMAC1	midnightblue	ARMH3	blue
RAB7A	midnightblue	ONECUT2	blue
DARS1	midnightblue	PRSS50	blue
UBC	midnightblue	CUL2	blue
KLHL41	midnightblue	SMCP	blue
C3orf18	midnightblue	TNK1	blue
SDAD1P1	midnightblue	ANKRD27	blue
ENY2	midnightblue	PLA2G2E	blue
MRPS9	midnightblue	USP7	blue
SUB1	midnightblue	ARHGAP10	blue
CPTP	midnightblue	SMARCA2	blue
ATF1	midnightblue	AFF1	blue
NDUFB4	midnightblue	YIPF4	blue
REEP5	midnightblue	RAP2C	blue
NDUFB9	midnightblue	SS18L2	blue
RPL5	midnightblue	TDO2	blue
NAA50	midnightblue	IRS4	blue
ALDH9A1	midnightblue	ARMC6	blue
RPL30	midnightblue	CTNNB1	blue
FDFT1	midnightblue	ACADL	blue
SMDT1	midnightblue	DDR2	blue
MRPS33	midnightblue	LOC100129503	blue
PKIA	midnightblue	KLK5	blue
STYXL2	midnightblue	DPF1	blue
CNBP	midnightblue	CKMT2	blue
AGL	midnightblue	FOXL1	blue
VTA1	midnightblue	ALLC	blue
SHISA4	midnightblue	XPOT	blue
CTNNA3	midnightblue	CTAGE11P	blue
EEF1B2P6	midnightblue	GATB	blue
EIF1AY	midnightblue	CCIN	blue
THAP9	midnightblue	OR3A1	blue
RWDD2B	midnightblue	APAF1	blue
GUF1	midnightblue	RGS6	blue
JAGN1	midnightblue	ZKSCAN8	blue
SNHG16	midnightblue	DYNC1LI1	blue
COX6B1	midnightblue	GCA	blue
RPS20	midnightblue	CASP7	blue
ART1	midnightblue	PLTP	blue
ACADM	midnightblue	KIZ	blue
TMEM131L	midnightblue	UBE2D4	blue
ATP6	midnightblue	SSX5	blue
HSF2	midnightblue	MOCS3	blue
GPRC5B	midnightblue	KDM4A	blue
RPL18AP3	midnightblue	NOS1	blue
SLC12A2	midnightblue	FRY	blue
HSPA8	midnightblue	ERBIN	blue
EIF2B3	midnightblue	FABP5	blue
RPS9	midnightblue	HIRIP3	blue
EXOC6	midnightblue	UTP3	blue
DNAJB5	midnightblue	TYRO3	blue
RPL32	midnightblue	RTN2	blue
FAM98A	midnightblue	FGF1	blue
SDHD	midnightblue	PRELP	blue
LOC105377590	midnightblue	CCNF	blue
LSM3	midnightblue	GRIP1	blue
LOC728975	midnightblue	JAK2	blue
CCDC28B	midnightblue	RDH16	blue
TECR	midnightblue	THBS4	blue
DGCR6L	midnightblue	ACSL4	blue
RPL5P34	midnightblue	ADRA1A	blue
EEF1D	midnightblue	VPS4B	blue
SELENOW	midnightblue	INTS14	blue
FSD2	midnightblue	H4C5	blue
LAPTM4B	midnightblue	GPR39	blue
FZD7	midnightblue	PRRX2	blue
FXR1	midnightblue	EGFR	blue
RPL23	midnightblue	BMP10	blue
USP30	midnightblue	AGFG2	blue
HMG20A	midnightblue	RMND5A	blue
PSMC1P1	midnightblue	ADSS2	blue
PFDN4	midnightblue	GH1	blue
FYTTD1	midnightblue	FGF14	blue
BHLHE41	midnightblue	OPCML	blue
ITGB6	midnightblue	STT3A	blue
RPS2P55	midnightblue	PYCR1	blue
THAP1	midnightblue	CETN3	blue
GOLGA4	midnightblue	TFF2	blue
SPAG7	midnightblue	MPRIP	blue
TRDN	midnightblue	SETBP1	blue
C1orf43	midnightblue	POM121L9P	blue
ATP5MC2	midnightblue	TCF15	blue
PTP4A3	midnightblue	PTPRM	blue
PPP6C	midnightblue	SMPDL3B	blue
HBS1L	midnightblue	SIL1	blue
RPS13P2	midnightblue	MIR3916	blue
MRPL37	midnightblue	TICAM1	blue
TRIM63	midnightblue	WSB2	blue
CITED4	midnightblue	CCL1	blue
TM6SF1	midnightblue	NFIC	blue
CWC27	midnightblue	TIMM50	blue
BTBD10	midnightblue	ZNF45	blue
MPDU1	midnightblue	BAZ1A	blue
RMDN1	midnightblue	EFCC1	blue
RPL36AP37	midnightblue	AVP	blue
NUBP1	midnightblue	SELENOF	blue
SGCG	midnightblue	CYP1A1	blue
SPTY2D1	midnightblue	TEAD3	blue
FHOD1	midnightblue	SLAMF8	blue
NDUFB4P12	midnightblue	PPP1R1A	blue
COA6	midnightblue	EZH1	blue
RPL26P19	midnightblue	BMP1	blue
RTN2	midnightblue	LRRC3	blue
FRMD3	midnightblue	PSMC6	blue
TMED1	midnightblue	PAFAH1B2	blue
CHRAC1	midnightblue	CHD4	blue
CACNA2D1	midnightblue	C1orf174	blue
UQCRQ	midnightblue	UQCRB	blue
CAPZA2	midnightblue	THAP12	blue
SUCLA2	midnightblue	PPIEL	blue
ATP5ME	midnightblue	ZKSCAN3	blue
RPL28	midnightblue	SAGE1	blue
LMO1	midnightblue	KCNE1	blue
RTN4	midnightblue	BCAM	blue
LMBRD1	midnightblue	BTBD3	blue
LANCL2	midnightblue	GCM1	blue
KIAA2013	midnightblue	PRR5L	blue
EIF3H	midnightblue	COX7A1	blue
BZW2	midnightblue	ATP6V1G1	blue
PSMD7	midnightblue	HGF	blue
C11orf58	midnightblue	PCOLCE	blue
POLR2M	midnightblue	OPA3	blue
NDUFAF4	midnightblue	FAM110B	blue
RPL13A	midnightblue	CCDC57	blue
CS	midnightblue	VSIG4	blue
ESF1	midnightblue	MAST1	blue
YWHAE	midnightblue	SSX2B	blue
ATP5MC3	midnightblue	OSBP2	blue
C15orf61	midnightblue	PNLIP	blue
DDX1	midnightblue	LAMTOR5	blue
TMEM101	midnightblue	RBMXL2	blue
DLD	midnightblue	CDKL1	blue
COX17	midnightblue	PCDH7	blue
PRMT1	midnightblue	MILR1	blue
LRRC20	midnightblue	COL1A2	blue
STXBP5	midnightblue	CA9	blue
RNF181	midnightblue	RAP2B	blue
NEXN	midnightblue	STK26	blue
PPP2R3A	midnightblue	BCL10	blue
RPL6P27	midnightblue	IGFALS	blue
RPL4P4	midnightblue	SMARCE1	blue
CNBD2	midnightblue	RCOR1	blue
TMEM88	midnightblue	CYP2J2	blue
AKAP9	midnightblue	SNTA1	blue
HSBP1L1	midnightblue	PRSS53	blue
NFU1	midnightblue	PLSCR1	blue
SEMA6C	midnightblue	NUP160	blue
MRPS15	midnightblue	SLC25A37	blue
RPL37	midnightblue	KLK1	blue
SNX3	midnightblue	TNS1	blue
COPS4	midnightblue	RGS11	blue
MRPL15	midnightblue	MEX3C	blue
MOB4	midnightblue	EDA2R	blue
UBAP1	midnightblue	LAMA2	blue
RPL7P9	midnightblue	OAT	blue
GOT2	midnightblue	ANP32A	blue
TRIP10	midnightblue	SYTL2	blue
HSPA9	midnightblue	DPM1	blue
SLC49A4	midnightblue	SMPD1	blue
LRRFIP2	midnightblue	NIP7	blue
RPS7P1	midnightblue	RAPGEF5	blue
COPG2	midnightblue	MRPL15	blue
TIPRL	midnightblue	ZNF460	blue
PLIN3	midnightblue	SYN2	blue
AIMP1	midnightblue	TUBGCP3	blue
RPS2	midnightblue	WLS	blue
DNAJB6P1	midnightblue	MRPL48	blue
COPS3	midnightblue	H4C7	blue
NCOA4	midnightblue	HERC1	blue
UBXN1	midnightblue	TLE4	blue
RNF146	midnightblue	H2BC13	blue
RPS4X	midnightblue	ROCK1	blue
MFF	midnightblue	ATAD2B	blue
PSMD13	midnightblue	TMEM38B	blue
DAP3	midnightblue	NRXN3	blue
MTRES1	midnightblue	TNKS2	blue
UACA	midnightblue	CLIP3	blue
PLN	midnightblue	ZNF280B	blue
RSL24D1	midnightblue	SMPD3	blue
TUBG1	midnightblue	SEC24D	blue
HCCS	midnightblue	MARCHF7	blue
SMAP1	midnightblue	KCNE4	blue
CPEB3	midnightblue	PTPN21	blue
PPP1R3C	midnightblue	WRAP53	blue
RPS3AP6	midnightblue	CRABP2	blue
FUNDC1	midnightblue	GPR135	blue
NSMAF	midnightblue	KIR2DS3	blue
APPL1	midnightblue	KIR2DL5B	blue
SUPT4H1	midnightblue	SCNM1	blue
THRB	midnightblue	TNFAIP8L2-SCNM1	blue
RPS10P13	midnightblue	LMNB1	blue
UBE2D1	midnightblue	H2AZ1	blue
TEX261	midnightblue	GPR182	blue
ELOC	midnightblue	WNT10B	blue
ASCC2	midnightblue	NDUFB3	blue
IPO7	midnightblue	STYK1	blue
RPL37A	midnightblue	NSD1	blue
EEF2	midnightblue	PROC	blue
PTRHD1	midnightblue	NSF	blue
NUDC	midnightblue	CHST10	blue
SNHG6	midnightblue	PPP1R12A	blue
MEF2C	midnightblue	H6PD	blue
COX5B	midnightblue	NRP2	blue
DNAJC19	midnightblue	PRRG2	blue
ZNF407-AS1	midnightblue	TRIL	blue
ETFRF1	midnightblue	RHOF	blue
AP5S1	midnightblue	FABP2	blue
UBA52	midnightblue	RALGAPB	blue
RPL27	midnightblue	CCDC134	blue
TMEM258	midnightblue	ARHGEF10	blue
UFC1	midnightblue	STK17A	blue
COX5A	midnightblue	SREK1IP1	blue
C3orf33	midnightblue	DPP6	blue
NDUFA1	midnightblue	PAQR3	blue
RPIA	midnightblue	PDGFRB	blue
MACROD1	midnightblue	ACAN	blue
CLINT1	midnightblue	VPS52	blue
RPL35	midnightblue	CHRNA7	blue
MGST2	midnightblue	NRAP	blue
SLC20A2	midnightblue	DKK3	blue
MRPL11	midnightblue	PLEKHH3	blue
ATP5MG	midnightblue	TBL1Y	blue
RPS3P3	midnightblue	PPP1R37	blue
MRPL27	midnightblue	UBL5	blue
NRG4	midnightblue	ATP2C2	blue
RPL8	midnightblue	TMEM14B	blue
ZFAND6	midnightblue	FASLG	blue
LSMEM2	midnightblue	CEBPA-DT	blue
HLTF	midnightblue	NDUFB6	blue
NIPSNAP2	midnightblue	ZNF783	blue
RPS12	midnightblue	NPHS1	blue
SLC25A26	midnightblue	LOC107985317	blue
PEX2	midnightblue	SURF2	blue
ATPAF1	midnightblue	RUNX2	blue
TRMT10C	midnightblue	NPBWR2	blue
POLR2B	midnightblue	SAR1B	blue
CNOT7	midnightblue	EGR4	blue
ELOB	midnightblue	PRKCZ	blue
SNRPC	midnightblue	CDY1	blue
PSMD6	midnightblue	GPATCH2	blue
AFG3L2	midnightblue	UBE2V2	blue
C1orf216	midnightblue	PTPRCAP	blue
MRPL3	midnightblue	ALPI	blue
TOMM7	midnightblue	TBX21	blue
TOR1AIP1	midnightblue	TCP10L3	blue
TMEM164	midnightblue	SLC16A2	blue
MLX	midnightblue	CDC14A	blue
POMP	midnightblue	TRIM33	blue
RPN2	midnightblue	PHLDB1	blue
NCSTN	midnightblue	FBXL5	blue
PPP3CC	midnightblue	DCUN1D1	blue
ATP5MK	midnightblue	ATP9B	blue
NCL	midnightblue	SRPK1	blue
TSG101	midnightblue	LY9	blue
PPP1R3A	midnightblue	POU3F3	blue
SCP2	midnightblue	TNNI1	blue
RPS10P26	midnightblue	GZMM	blue
COX6A2	midnightblue	CD6	blue
NDUFB10	midnightblue	F2	blue
MIEF2	midnightblue	CYP17A1	blue
MAPK6	midnightblue	RHOBTB3	blue
RPS4Y1	midnightblue	PLA2G5	blue
PDHX	midnightblue	SLC18A1	blue
FITM1	midnightblue	FBXO31	blue
ARL6IP5	midnightblue	ALPK3	blue
HDAC11	midnightblue	ATP2A1	blue
HOXA10	midnightblue	KAT8	blue
MTARC2	midnightblue	COMMD8	blue
CACYBP	midnightblue	LRRN3	blue
MIR4458HG	midnightblue	NCKAP1L	blue
MED10	midnightblue	GMPPB	blue
TIMM8B	midnightblue	TUSC2	blue
VDAC1	midnightblue	TSPY1	blue
SLIRP	midnightblue	EIF5A	blue
GTF3A	midnightblue	LOC730101	blue
HSP90AB1	midnightblue	FKBP3	blue
MLST8	midnightblue	PRKACG	blue
PPP1R3B	midnightblue	HTR7P1	blue
MMADHC	midnightblue	PPIP5K2	blue
SLC35F5	midnightblue	PIGQ	blue
UBL5	midnightblue	DLG2	blue
BCL7B	midnightblue	PRKAR1A	blue
USP47	midnightblue	LSM6	blue
RAB4A	midnightblue	RAB33B	blue
POLR2J	midnightblue	SMCO4	blue
ERH	midnightblue	TNNI3K	blue
NDUFA5	midnightblue	NDUFA4	blue
EEF1A2	midnightblue	TARBP1	blue
EIF4B	midnightblue	ZNF695	blue
ZKSCAN2	midnightblue	NIBAN1	blue
NTPCR	midnightblue	TSC22D2	blue
PITPNA-AS1	midnightblue	PLEKHG6	blue
RPS7P11	midnightblue	COA7	blue
ACTA1	midnightblue	INPP5B	blue
SCMH1	midnightblue	DVL2	blue
DNTTIP2	midnightblue	TCL1A	blue
HDDC2	midnightblue	EXOC6B	blue
MDH2	midnightblue	BTN2A3P	blue
ITGA7	midnightblue	VWA5A	blue
CISD3	midnightblue	MC3R	blue
KIF22	midnightblue	MAMLD1	blue
RPL6	midnightblue	FAM189A1	blue
RWDD1	midnightblue	ELL	blue
TMEM60	midnightblue	ZBTB32	blue
DR1	midnightblue	DUSP7	blue
HRC	midnightblue	GLI1	blue
RBX1	midnightblue	NOCT	blue
NPIPB4	midnightblue	DECR1	blue
HNRNPA2B1	midnightblue	PSG5	blue
ANKRD46	midnightblue	RHOT1	blue
MOCS2	midnightblue	PTPRB	blue
MRPL51	midnightblue	PPP2R5E	blue
IMMT	midnightblue	RABEPK	blue
SLC25A12	midnightblue	KRT86	blue
MSL3	midnightblue	RBMY2FP	blue
LIN7B	midnightblue	BBS9	blue
HMGN3	midnightblue	KCTD9	blue
FLOT1	midnightblue	ZBTB16	blue
NEPRO	midnightblue	HRH3	blue
DUSP13	midnightblue	SAR1A	blue
UCK1	midnightblue	KRT19	blue
ZNF518B	midnightblue	ZBTB40	blue
DUSP3	midnightblue	CASP10	blue
LOC653653	midnightblue	GBP1	blue
NDUFB11	midnightblue	ZNF26	blue
CCDC12	midnightblue	CST5	blue
DRG1	midnightblue	SMIM8	blue
SNAPIN	midnightblue	LINC01590	blue
LINC01184	midnightblue	GFRA4	blue
RPP25L	midnightblue	ZNF419	blue
CUL7	midnightblue	DLGAP2	blue
RPS23P2	midnightblue	HSPB1	blue
SYPL2	midnightblue	B9D2	blue
DLAT	midnightblue	CACNA2D1	blue
FHL3	midnightblue	CDK8	blue
RPL7AP6	midnightblue	IDO1	blue
PSMC1	midnightblue	RNASEH2A	blue
BTF3	midnightblue	CABP1	blue
RCHY1	midnightblue	MCAM	blue
NDUFAF2P1	midnightblue	NENF	blue
C19orf47	midnightblue	SUB1	blue
TBCA	midnightblue	MAP4K1	blue
GAPDH	midnightblue	SIRT2	blue
ZFYVE9	midnightblue	H1-3	blue
BCCIP	midnightblue	GJB4	blue
TEAD4	midnightblue	ADRB2	blue
NCBP2AS2	midnightblue	MSH5	blue
CUTC	midnightblue	RAB9A	blue
NDUFB3	midnightblue	CDK11B	blue
TMEM9B	midnightblue	NNT	blue
NSA2	midnightblue	SLC1A7	blue
UBE3A	midnightblue	UTF1	blue
TNKS2	midnightblue	DMXL2	blue
NDUFB1	midnightblue	RWDD3	blue
CTNNBIP1	midnightblue	UCN	blue
RPL34	midnightblue	APOM	blue
PFKFB4	midnightblue	GNG10	blue
TMEM38A	midnightblue	H2BC3	blue
RAD23A	midnightblue	CBR3	blue
RPS2P46	midnightblue	HDHD3	blue
ZCRB1	midnightblue	SOX21	blue
RPL10A	midnightblue	SCGB1A1	blue
RPS27	midnightblue	PRKCG	blue
DCLK3	midnightblue	FFAR3	blue
ATP5MC1	midnightblue	KIF13B	blue
KBTBD4	midnightblue	CHCHD7	blue
SNRPD2	midnightblue	HIKESHI	blue
TMLHE	midnightblue	EIF2S2	blue
CLUH	midnightblue	KCNC2	blue
RAB6A	midnightblue	FOXC2	blue
MVB12B	midnightblue	LSM12	blue
ASB15-AS1	midnightblue	GNMT	blue
RPS6	midnightblue	CNPY3-GNMT	blue
CUL5	midnightblue	FOXF2	blue
FAM98B	midnightblue	KCNJ4	blue
TCEAL4	midnightblue	CHD9	blue
STOML2	midnightblue	KCNQ2	blue
COPS2	midnightblue	PRDM13	blue
RPS7	midnightblue	USP8	blue
RPL14	midnightblue	KIDINS220	blue
STAU2	midnightblue	MMP13	blue
TOM1L2	midnightblue	AKTIP	blue
TMEM147	midnightblue	NAP1L2	blue
RRAGD	midnightblue	CLCN4	blue
RPL7P1	midnightblue	OSBPL11	blue
NR0B2	midnightblue	KIR2DL1	blue
FBXO3	midnightblue	KCNJ5	blue
DAG1	midnightblue	SLC16A7	blue
BVES	midnightblue	ADCY7	blue
PGAM2	midnightblue	SSTR2	blue
P2RY8	midnightblue	SLC39A2	blue
ANXA7	midnightblue	FBXL2	blue
GSTZ1	midnightblue	ZNF764	blue
HIRIP3	midnightblue	SUCLA2	blue
AKAP1	midnightblue	OR7C1	blue
PSMC2	midnightblue	KCNE2	blue
MRPL28	midnightblue	HOXC4	blue
EIF3L	midnightblue	RB1CC1	blue
SNRPF	midnightblue	GLB1L2	blue
UBA5	midnightblue	SP3	blue
CEBPZ	midnightblue	PPIL6	blue
FH	midnightblue	HAO2	blue
KCMF1	midnightblue	STAR	blue
NOP16	midnightblue	CAMK1G	blue
PFDN5	midnightblue	STEEP1	blue
SNX4	midnightblue	PLAC4	blue
LMOD2	midnightblue	RBPJ	blue
RIDA	midnightblue	TSPAN32	blue
SERINC1	midnightblue	ARHGAP22	blue
RBL1	midnightblue	DHRS3	blue
SF3B5	midnightblue	ATP11B	blue
ST13	midnightblue	NPR2	blue
SLC6A8	midnightblue	AP5M1	blue
SNX13	midnightblue	ATAT1	blue
CBWD2	midnightblue	CLEC4M	blue
CAMSAP2	midnightblue	ANXA4	blue
KXD1	midnightblue	ZNF222	blue
SURF6	midnightblue	TMEM242	blue
LOC284379	midnightblue	MTUS1	blue
ZNF25	midnightblue	ENY2	blue
TFDP1	midnightblue	BAZ2B	blue
RPS15A	midnightblue	U2AF2	blue
ATP23	midnightblue	SEMA5A	blue
DDX3P2	midnightblue	NCBP3	blue
HIKESHI	midnightblue	GTPBP1	blue
RPS27AP16	midnightblue	GPR176	blue
OR7E47P	midnightblue	TDRD3	blue
UBE2D3	midnightblue	NUTF2	blue
ATP6V1D	midnightblue	SERPINA6	blue
RPS15P4	midnightblue	SREBF1	blue
SGCA	midnightblue	CCK	blue
RNASEH1P1	midnightblue	NAA50	blue
RPL38	midnightblue	SPTSSA	blue
RSL1D1	midnightblue	HOXA3	blue
TTC32	midnightblue	CTNNAL1	blue
PRKG1	midnightblue	CNTNAP2	blue
RPL4	midnightblue	DZANK1	blue
NDUFA12	midnightblue	KCNMB3	blue
PRKAB2	midnightblue	GBF1	blue
AKIRIN2	midnightblue	DCK	blue
DNAJC15	midnightblue	CHD2	blue
SMIM20	midnightblue	CRYGB	blue
PARK7	midnightblue	EPN3	blue
ZNF41	midnightblue	POU3F1	blue
FKBP3	midnightblue	SIDT2	blue
URI1	midnightblue	SLC7A8	blue
MICU2	midnightblue	RALYL	blue
RPL24	midnightblue	DPYD	blue
SMIM4	midnightblue	GRIN2A	blue
NDUFB7	midnightblue	BHLHB9	blue
NREP	midnightblue	OSBP	blue
ADIPOR1	midnightblue	ARL2	blue
CLTB	midnightblue	COL19A1	blue
GPN3	midnightblue	LYPD3	blue
MAPKAP1	midnightblue	ZNF235	blue
NLRX1	midnightblue	SLC10A2	blue
NUDT9	midnightblue	RARG	blue
EIF3E	midnightblue	TRAV8-3	blue
NUDT12	midnightblue	SLC22A11	blue
KCNN2	midnightblue	TSSK1B	blue
SYS1	midnightblue	CSF2	blue
MAP3K7	midnightblue	UBE2D1	blue
TMEM167B	midnightblue	CD47	blue
NOP10	midnightblue	HCRT	blue
NUDT8	midnightblue	ASPN	blue
MRPL10	midnightblue	ZNF91	blue
COX14	midnightblue	H1-1	blue
TIMM10	midnightblue	HTR4	blue
BCAP31P1	midnightblue	PRR36	blue
CA2	midnightblue	MAP7D3	blue
RPL7A	midnightblue	DMXL1	blue
ACBD3	midnightblue	MUC13	blue
ABCB7	midnightblue	OR3A3	blue
C1QBP	midnightblue	SRCAP	blue
ADSS1	midnightblue	CLIP1	blue
SH2B2	midnightblue	ATAD3A	blue
RPS24	midnightblue	DAPK2	blue
ARAF	midnightblue	NXF2	blue
ZC3H15	midnightblue	MSI1	blue
MAP10	midnightblue	MAPK9	blue
CA5BP1	midnightblue	KLHL20	blue
DTNA	midnightblue	MID1	blue
ANP32E	midnightblue	FZD9	blue
GPATCH3	midnightblue	MRPS28	blue
BAG3	midnightblue	NECAP1	blue
MTCH2	midnightblue	CRYBG1	blue
SDHB	midnightblue	GRK1	blue
COX2	midnightblue	STK3	blue
POLR3F	midnightblue	IL13RA2	blue
MTATP6P1	midnightblue	CYP11B2	blue
POLE4	midnightblue	STXBP3	blue
NOSIP	midnightblue	SPX	blue
MRPL1	midnightblue	DCP2	blue
IMP4	midnightblue	ARMC9	blue
RPL22	midnightblue	CPLX3	blue
PROB1	midnightblue	ZNF814	blue
RPL27AP6	midnightblue	MICALL1	blue
ATP5F1E	midnightblue	APP	blue
MRPL54	midnightblue	APOBEC2	blue
KBTBD12	midnightblue	GPR17	blue
C19orf53	midnightblue	WNT3	blue
KRT31	midnightblue	LOC101929777	blue
TMEM182	midnightblue	PDE1A	blue
ANAPC15	midnightblue	NABP1	blue
NETO2	midnightblue	ADGRG1	blue
ABCF1	midnightblue	PRICKLE4	blue
REXO4	midnightblue	PCDHB3	blue
S100A1	midnightblue	APOOL	blue
BSG	midnightblue	MUC16	blue
LEO1	midnightblue	MSANTD2	blue
UQCRHL	midnightblue	IFRD2	blue
LYRM2	midnightblue	GJB5	blue
COX16	midnightblue	TM6SF2	blue
RPL17P6	midnightblue	HYAL1	blue
KTN1	midnightblue	LY86	blue
MRPS18C	midnightblue	PLA2G10	blue
LOC642361	midnightblue	MYCNOS	blue
SYF2	midnightblue	DCAF6	blue
RBIS	midnightblue	MGP	blue
CHCHD7	midnightblue	CHSY1	blue
DELE1	midnightblue	PALS2	blue
BEND3	midnightblue	DCT	blue
RPAP3	midnightblue	SGSM2	blue
C1D	midnightblue	INSIG2	blue
SNU13	midnightblue	SHC2	blue
OPA1	midnightblue	LRIT1	blue
TMED2	midnightblue	BYSL	blue
KLHDC3	midnightblue	CBS	blue
IDI2-AS1	midnightblue	FOXJ1	blue
SNX6	midnightblue	PRIM2	blue
USE1	midnightblue	SCARA3	blue
CNOT4	midnightblue	PDE6G	blue
TIMM17A	midnightblue	ACTR3	blue
UBE2E1	midnightblue	UFL1	blue
TPRKB	midnightblue	OXCT2	blue
LSM14A	midnightblue	ADGRL1	blue
PFDN2	midnightblue	P2RY10	blue
ZNF148	midnightblue	IBTK	blue
RAMAC	midnightblue	DYNC1I1	blue
CENPO	midnightblue	TRIM15	blue
ATP5F1B	midnightblue	CDON	blue
EOLA1	midnightblue	TXNL4A	blue
RCC1L	midnightblue	RPS23	blue
MORF4L2	midnightblue	TMEM123	blue
MRPL18	midnightblue	ANK3	blue
PRCC	midnightblue	GGA2	blue
ATP6V1E1	midnightblue	MDFIC	blue
ND3	midnightblue	KDM5A	blue
RPS25	midnightblue	PAOX	blue
COIL	midnightblue	ZFPM2	blue
RPL15P3	midnightblue	SNAPC1	blue
COX8A	midnightblue	SLC35A1	blue
CUL3	midnightblue	SNED1	blue
MRPL45	midnightblue	NEDD8	blue
KLHL24	midnightblue	SUV39H1	blue
TSR1	midnightblue	BUD31	blue
RITA1	midnightblue	MAP3K19	blue
SLC25A3	midnightblue	ZNF208	blue
H4C3	midnightblue	FAM189B	blue
RALY	midnightblue	CD82	blue
OBI1	midnightblue	EFHC2	blue
SZRD1	midnightblue	ZBTB10	blue
STRADB	midnightblue	NPR1	blue
SLC30A9	midnightblue	CTF1	blue
EPRS1	midnightblue	SOCS7	blue
FAM114A2	midnightblue	CPEB3	blue
YBX1	midnightblue	SEPHS2	blue
SPRYD7	midnightblue	MUC1	blue
ARPP19	midnightblue	C11orf16	blue
RPL19	midnightblue	ATPAF2	blue
CHMP2B	midnightblue	PTGER2	blue
NOLC1	midnightblue	PUS7L	blue
NKIRAS2	midnightblue	ACE	blue
FILIP1L	midnightblue	SEPTIN7P11	blue
LSM5	midnightblue	C1QL1	blue
NDUFAB1	midnightblue	TOR1AIP1	blue
RASL12	midnightblue	HES1	blue
ZCCHC10	midnightblue	FOXO4	blue
METTL26	midnightblue	GAB2	blue
PABIR1	midnightblue	H2AC4	blue
GALNT2	midnightblue	ZCCHC10	blue
DUSP26	midnightblue	CCN1	blue
PHPT1	midnightblue	CARD10	blue
ENOPH1	midnightblue	RPGR	blue
DDOST	midnightblue	BTNL2	blue
FNIP1	midnightblue	MATR3	blue
NDUFS3	midnightblue	STEAP3	blue
RPS11	midnightblue	KNOP1	blue
ZSCAN16-AS1	midnightblue	TRPV5	blue
PRPF40A	midnightblue	TMEM106B	blue
METTL5	midnightblue	COX5A	blue
TMEM106B	midnightblue	MYMX	blue
MIR133A1HG	midnightblue	TVP23B	blue
CIAO2A	midnightblue	LINC01558	blue
ACP2	midnightblue	CPQ	blue
HSD17B8	midnightblue	GRM8	blue
KARS1	midnightblue	PARD6B	blue
EIF3K	midnightblue	CD248	blue
ATG14	midnightblue	C1orf68	blue
CLIC5	midnightblue	ACKR2	blue
CKMT2	midnightblue	KLHL3	blue
MTUS1	midnightblue	ZFR2	blue
EIF2S1	midnightblue	CHMP3	blue
RAN	midnightblue	ISOC2	blue
RACK1	midnightblue	AKAP8	blue
SAP18	midnightblue	CELP	blue
SLC4A1AP	midnightblue	LSM3	blue
SRF	midnightblue	RAB15	blue
NDUFS2	midnightblue	FRMD4B	blue
ADCY10P1	midnightblue	USP33	blue
UQCRH	midnightblue	ANXA7	blue
CASQ1	midnightblue	CRYAA	blue
FBXL3	midnightblue	RBMS3	blue
SMIM10L1	midnightblue	DNAH17	blue
DPY30	midnightblue	TLX3	blue
ANAPC11	midnightblue	CDK13	blue
RPL10P16	midnightblue	CDC73	blue
BOLA3	midnightblue	ZNF257	blue
CHCHD4	midnightblue	TOB1	blue
RABEPK	midnightblue	EPB41L4A	blue
MFAP1	midnightblue	VILL	blue
PLCL1	midnightblue	CPN1	blue
FHL1	midnightblue	PYY2	blue
MAIP1	midnightblue	PRKN	blue
HSPB3	midnightblue	TGFB1	blue
OSER1	midnightblue	GRAMD1C	blue
CLPX	midnightblue	ATP5PF	blue
PRKAA2	midnightblue	TRAIP	blue
NDUFA8	midnightblue	ATP2C1	blue
FILIP1	midnightblue	BCL7A	blue
FAM174A	midnightblue	ZNF710	blue
RPUSD4	midnightblue	GUCA2A	blue
EEA1	midnightblue	NQO1	blue
MRPL2	midnightblue	ANKLE2	blue
CGRRF1	midnightblue	PITX3	blue
SURF2	midnightblue	ROS1	blue
GAMT	midnightblue	TRIM14	blue
DIMT1	midnightblue	MAP3K14	blue
XRCC5	midnightblue	PPP2R3A	blue
TFG	midnightblue	NPTN	blue
ATG5	midnightblue	MTA2	blue
SMG5	midnightblue	NRXN1	blue
PARL	midnightblue	ST8SIA3	blue
DYNLRB1	midnightblue	POU5F1P3	blue
TIMM50	midnightblue	ABCC2	blue
NAMPT	midnightblue	HDAC7	blue
MIR624	midnightblue	GNG13	blue
CCDC92	midnightblue	RBMX2	blue
RAB1B	midnightblue	CSTA	blue
NOA1	midnightblue	PARP16	blue
BAG1	midnightblue	INSL6	blue
CIPC	midnightblue	POGZ	blue
NIFK-AS1	midnightblue	PTK2	blue
MRM3	midnightblue	APBB3	blue
TMEM126B	midnightblue	SIX1	blue
UBL7	midnightblue	KDSR	blue
TMEM143	midnightblue	FAM3A	blue
RPSAP6	midnightblue	SLC13A3	blue
LINC01634	midnightblue	ZNF331	blue
ABRAXAS2	midnightblue	HNF4A	blue
ZMAT5	midnightblue	DYNLL1	blue
ALKBH7	midnightblue	ARID4A	blue
ATP6V1F	midnightblue	RETSAT	blue
RNF6	midnightblue	FMOD	blue
BCL7C	midnightblue	LPGAT1	blue
ACSM5	midnightblue	CCL7	blue
P4HB	midnightblue	HABP4	blue
DUSP28	midnightblue	BRME1	blue
SUCLG1	midnightblue	GPHN	blue
RPL12	midnightblue	PHF2	blue
SIRT3	midnightblue	EFCAB2	blue
EBAG9	midnightblue	TTLL12	blue
EIF5AL1	midnightblue	LCE2B	blue
PSMB7	midnightblue	PPP6R3	blue
CTR9	midnightblue	RAB11B	blue
PCMT1	midnightblue	CEP170	blue
RETREG1	midnightblue	CEP170P1	blue
ZNF865	midnightblue	PTPN14	blue
FLII	midnightblue	PLEKHA6	blue
PRDX3	midnightblue	CYP2E1	blue
SCRN3	midnightblue	DZIP1	blue
TRIR	midnightblue	DKKL1	blue
FAM199X	midnightblue	LZTS3	blue
DES	midnightblue	ZNF667	blue
POLR2I	midnightblue	SAMD4B	blue
PAK1	midnightblue	P3H2	blue
RBM38	midnightblue	TMC5	blue
RPL18	midnightblue	TNFRSF13B	blue
ZFY	midnightblue	EXO1	blue
CSNK2A3	midnightblue	LINC01565	blue
PCBP4	midnightblue	SLC10A1	blue
RRM2B	midnightblue	SPTBN5	blue
RCN1	midnightblue	DNASE1	blue
PNPLA4	midnightblue	HPX	blue
CAND2	midnightblue	FJX1	blue
ATP5PD	midnightblue	CSNK1G1	blue
SMPD1	midnightblue	PIK3C2A	blue
EIF3A	midnightblue	TAF11	blue
OTUD6B	midnightblue	TPRKB	blue
FAM189A2	midnightblue	FLVCR2	blue
NUTF2	midnightblue	PHF1	blue
HNRNPKP1	midnightblue	KCTD14	blue
TMEM222	midnightblue	POLDIP3	blue
DNAJB6	midnightblue	CRYGA	blue
CASD1	midnightblue	ZNF143	blue
FIS1	midnightblue	KLHL12	blue
ATP5PO	midnightblue	FNDC4	blue
MAPKAPK3	midnightblue	PDZD7	blue
MARCHF5	midnightblue	IRAK3	blue
CDC27	midnightblue	SSTR3	blue
MUL1	midnightblue	COX10	blue
ST3GAL3	midnightblue	PLEKHA8P1	blue
RPLP0	midnightblue	ITGA3	blue
CALM3	midnightblue	FOXC1	blue
GLRX5	midnightblue	PDE4C	blue
DPH3	midnightblue	INS	blue
NDUFS6	midnightblue	CCDC59	blue
BNIP1	midnightblue	RAN	blue
SNTA1	midnightblue	TTF2	blue
GSK3A	midnightblue	FOXD3	blue
RIOK2	midnightblue	ATP6V1A	blue
RPLP0P6	midnightblue	CCL11	blue
BPGM	midnightblue	SHARPIN	blue
RNF7	midnightblue	VAV2	blue
ZFAND3	midnightblue	RPL19	blue
PPID	midnightblue	PKNOX2	blue
RPL35A	midnightblue	THRAP3	blue
LMOD3	midnightblue	COL4A5	blue
EIF3F	midnightblue	CTNND2	blue
PRSS56	midnightblue	GNE	blue
PLEKHJ1	midnightblue	CSRNP3	blue
TADA3	midnightblue	SLC25A23	blue
MRPL36	midnightblue	SKAP1	blue
TRIM54	midnightblue	DSCR4	blue
UFL1	midnightblue	DKC1	blue
MED24	midnightblue	ACADM	blue
NOCT	midnightblue	PVALB	blue
PLEKHM2	midnightblue	PPP4R2	blue
GRSF1	midnightblue	ARMC1	blue
UQCR10	midnightblue	GNB1L	blue
ETHE1	midnightblue	AKR1C1	blue
RNF141	midnightblue	LMTK2	blue
PCBP1	midnightblue	HIVEP1	blue
FAM162A	midnightblue	PIDD1	blue
CAAP1	midnightblue	GPR52	blue
PPP2CB	midnightblue	EXOG	blue
COX1	midnightblue	ARL4C	blue
PHYH	midnightblue	BBIP1	blue
COA3	midnightblue	MTMR9	blue
UBE2D4	midnightblue	RALGAPA1P1	blue
RPL17P7	midnightblue	ERC1	blue
CNNM4	midnightblue	SLCO2B1	blue
FBXL5	midnightblue	GTF2I	blue
EMC4	midnightblue	SLC29A3	blue
MRPS18B	midnightblue	PGAP2	blue
PDK2	midnightblue	TRAPPC4	blue
SMC3	midnightblue	CERT1	blue
LAMTOR5	midnightblue	ATP1B2	blue
UBE2A	midnightblue	CAMLG	blue
RB1CC1	midnightblue	SLC12A5	blue
MRPL16	midnightblue	SYDE1	blue
EPS15	midnightblue	APOBEC3G	blue
MRPL21	midnightblue	NFATC4	blue
STT3B	midnightblue	SFXN1	blue
SETD3	midnightblue	HAAO	blue
RPL6P10	midnightblue	CHUK	blue
ZNF689	midnightblue	MORC3	blue
CIAO2B	midnightblue	KMT5B	blue
ARL14EP	midnightblue	GOLGA8A	blue
NAA30	midnightblue	DKK2	blue
KLHL31	midnightblue	AFTPH	blue
NOC3L	midnightblue	PTGDR	blue
RPF1	midnightblue	XYLB	blue
GLRX2	midnightblue	FNDC3B	blue
EIF4BP3	midnightblue	MTTP	blue
CYC1	midnightblue	CARD8	blue
SARAF	midnightblue	PDPN	blue
OCIAD1	midnightblue	CDK20	blue
GFM1	midnightblue	CTRL	blue
PITX3	midnightblue	C21orf62	blue
WDR3	midnightblue	PIAS1	blue
MRPL39	midnightblue	STX1A	blue
ATP5PB	midnightblue	MAPK10	blue
CLPTM1	midnightblue	GALNT11	blue
WRAP53	midnightblue	RRAGC	blue
FAM104B	midnightblue	ABHD3	blue
SRP54	midnightblue	OR2S2	blue
CKM	midnightblue	ALCAM	blue
VDAC2	midnightblue	SFTPA1	blue
ZMYM4	midnightblue	POU6F2	blue
POPDC3	midnightblue	VPS54	blue
NABP2	midnightblue	MROH7	blue
WIPI1	midnightblue	CD8A	blue
COX4I1	midnightblue	MYL7	blue
P2RY2	midnightblue	RBM6	blue
HOMER2	midnightblue	GPR153	blue
FBXW4	midnightblue	CRYBB2	blue
RAB18	midnightblue	MRPL20	blue
SEC11A	midnightblue	THSD4	blue
NUDT14	midnightblue	SPRED2	blue
RPN1	midnightblue	PARM1-AS1	blue
RPSA	midnightblue	NLGN3	blue
PUM1	midnightblue	CCP110	blue
CDC123	midnightblue	BCLAF1	blue
HINT1	midnightblue	PWP1	blue
APEH	midnightblue	SEC31A	blue
GADD45GIP1	midnightblue	MED25	blue
TRPC4AP	midnightblue	LPAL2	blue
E2F6	midnightblue	GTF2H2	blue
MAP2K7	midnightblue	GTF2H2C	blue
RRP36	midnightblue	LINC00474	blue
TADA1	midnightblue	IRS1	blue
TRIM23	midnightblue	NRL	blue
MRPL58	midnightblue	NEU2	blue
AKT1S1	midnightblue	TNFRSF14	blue
ATP5MF	midnightblue	BMPR1B	blue
PP7080	midnightblue	CCDC87	blue
CLDN12	midnightblue	KIR2DS4	blue
SMYD1	midnightblue	CPSF6	blue
IK	midnightblue	ATP2B3	blue
RSRC2	midnightblue	HDAC4	blue
TLE5	midnightblue	SYNPO2L	blue
UBE2L3	midnightblue	KCNMB2	blue
MRPL20	midnightblue	SETD1A	blue
TXLNB	midnightblue	MAGT1	blue
MROH8	midnightblue	RFXAP	blue
GLO1	midnightblue	CFAP43	blue
HIPK3	midnightblue	CSNK1G3	blue
ZNF511	midnightblue	WDR44	blue
BRI3	midnightblue	CCND2	blue
CCT8	midnightblue	PRM1	blue
SF3B1	midnightblue	RDH14	blue
DDX19A	midnightblue	KLHDC8A	blue
LOC105370027	midnightblue	COL7A1	blue
MTDH	midnightblue	BLK	blue
ECI1	midnightblue	CXCR3	blue
CCDC47	midnightblue	SAMSN1	blue
ADSL	midnightblue	MUSK	blue
KYAT3	midnightblue	INA	blue
RCSD1	midnightblue	ZNF428	blue
TNPO3	midnightblue	ATP6V1B1	blue
MEF2A	midnightblue	TNS3	blue
SLC2A4	midnightblue	MED7	blue
CCDC124	midnightblue	NR1D2	blue
TRAPPC1	midnightblue	PIK3R1	blue
KDM7A-DT	midnightblue	LIM2	blue
DAD1	midnightblue	ITCH	blue
FXR2	midnightblue	TAS2R9	blue
NDUFS7	midnightblue	REV3L	blue
PMS2P1	midnightblue	DVL3	blue
ARPC5L	midnightblue	POLE3	blue
PLOD1	midnightblue	SLC25A20	blue
NDUFS4	midnightblue	KIAA0586	blue
MAPKAPK5-AS1	midnightblue	ZNF268	blue
NOS1	midnightblue	SSBP3	blue
SAMM50	midnightblue	MED16	blue
ATP5IF1	midnightblue	SLC2A11	blue
ATG4A	midnightblue	CST6	blue
C11orf68	midnightblue	GREB1L	blue
EID1	midnightblue	SNAI1	blue
UQCRC1	midnightblue	RREB1	blue
HMGA1	midnightblue	ARVCF	blue
SPCS1	midnightblue	SULT1B1	blue
UQCC2	midnightblue	YWHAH-AS1	blue
REPIN1	midnightblue	DMWD	blue
SBDS	midnightblue	CDX4	blue
PSMC3	midnightblue	NOX5	blue
PTGES3L	midnightblue	SCNN1D	blue
UBE2T	midnightblue	MYB	blue
SGF29	midnightblue	ETAA1	blue
RPS9P4	midnightblue	GCK	blue
IDH2	midnightblue	RBM15	blue
CARM1	midnightblue	ST3GAL4	blue
DCAF6	midnightblue	ETNK1	blue
RPS8	midnightblue	HADH	blue
ZFX	midnightblue	CCN3	blue
NUPR1	midnightblue	PAPSS1	blue
C1orf127	midnightblue	ZNF264	blue
TNIP1	midnightblue	PRDM9	blue
NEURL1	midnightblue	EIF4B	blue
RAB5A	midnightblue	ACSS3	blue
RPSAP15	midnightblue	OCM2	blue
PERM1	midnightblue	PCDHGA1	blue
PDLIM7	midnightblue	KLF9	blue
LAMP2	midnightblue	CAMK2A	blue
NARF	midnightblue	LIMCH1	blue
ZBTB18	midnightblue	TNFSF9	blue
SEC13	midnightblue	TSPAN5	blue
RPL26L1	midnightblue	WNT5A	blue
ARL5A	midnightblue	ELAVL4	blue
ELOA	midnightblue	HCRTR2	blue
RPS6KA3	midnightblue	PPL	blue
USO1	midnightblue	H1-5	blue
EDF1	midnightblue	SARS2	blue
TPI1	midnightblue	KIRREL1	blue
KPNA5	midnightblue	KCNJ9	blue
AMZ2	midnightblue	TM9SF2	blue
MRPL44	midnightblue	THEG	blue
CDKN2AIPNL	midnightblue	MAP3K10	blue
AASDHPPT	midnightblue	KAT6B	blue
DHX29	midnightblue	TPST1	blue
POLR2K	midnightblue	ZNF225	blue
ZEB1	midnightblue	BDH1	blue
EPC2	midnightblue	WDR47	blue
PIGU	midnightblue	EGOT	blue
EIF4A2	midnightblue	MSMB	blue
UBR3	midnightblue	HSDL2	blue
DEDD	midnightblue	ITGB1BP2	blue
RPRD1A	midnightblue	PRPF40A	blue
CEP70	midnightblue	GUCY2D	blue
MB	midnightblue	ATP6V1C1	blue
TBRG4	midnightblue	SAA1	blue
MTRR	midnightblue	S100A3	blue
ANK1	midnightblue	GP2	blue
COX3	midnightblue	KREMEN2	blue
KRT8P12	midnightblue	C2orf83	blue
NT5M	midnightblue	HHLA2	blue
ZFP91	midnightblue	COQ10B	blue
PTPA	midnightblue	SLC35A3	blue
ISOC2	midnightblue	CRYBB1	blue
FAM222A-AS1	midnightblue	P2RX6	blue
IRS1	midnightblue	ZNF614	blue
RPS27A	midnightblue	PITX1	blue
SMOC1	midnightblue	GHITM	blue
CAMLG	midnightblue	VAMP3	blue
RPS29	midnightblue	SHB	blue
RPL36	midnightblue	DOK4	blue
FIP1L1	midnightblue	TULP2	blue
DPM1	midnightblue	FRG1	blue
MAK16	midnightblue	CCND1	blue
UBE2N	midnightblue	RABGAP1	blue
PLAA	midnightblue	NCR2	blue
TMEM109	midnightblue	COL6A2	blue
THOC7	midnightblue	BRINP1	blue
MTND1P11	midnightblue	CAPN5	blue
PTGES2	midnightblue	TTC17	blue
AKR1B1	midnightblue	ABCA11P	blue
TAX1BP1	midnightblue	BEST1	blue
ZNF628	midnightblue	NOS1AP	blue
RPL18A	midnightblue	SERINC1	blue
RPS2P5	midnightblue	LAMA3	blue
TXNL1	midnightblue	PPP1R26	blue
C22orf46	midnightblue	COL10A1	blue
PPP1R11	midnightblue	ABCD3	blue
CAMTA1	midnightblue	OR2J3	blue
CTAGE13P	midnightblue	MAP4	blue
RPL41	midnightblue	CRYGD	blue
IER3IP1	midnightblue	C12orf29	blue
ECSIT	midnightblue	HOXC13	blue
TIMM17B	midnightblue	CLPX	blue
FRY	midnightblue	SAE1	blue
MYOZ1	midnightblue	ECE2	blue
UBE3C	midnightblue	KCNJ8	blue
LINC01003	midnightblue	YY1	blue
ATP6V1G1	midnightblue	MRPS12	blue
PDAP1	midnightblue	TMEM161A	blue
LYPLA1	midnightblue	FOXN2	blue
COPS8	midnightblue	H2AW	blue
TBX15	midnightblue	SHMT1	blue
NKAPL	midnightblue	TXNL4B	blue
YTHDC1	midnightblue	MSMO1	blue
PCMTD1-DT	midnightblue	LAG3	blue
RPL13	midnightblue	PRKAA2	blue
MSRB2	midnightblue	GRWD1	blue
HSBP1	midnightblue	EIF4G3	blue
CHMP2A	midnightblue	FNDC8	blue
HSPB7	midnightblue	PDE6A	blue
ZFR	midnightblue	LBHD1	blue
CUEDC2	midnightblue	PIWIL1	blue
NDUFB5	midnightblue	HSD17B8	blue
OXR1	midnightblue	COL4A4	blue
RRAGA	midnightblue	LTB4R2	blue
SYNPO	midnightblue	DTX3	blue
DNAJC25	midnightblue	IFT57	blue
PPP1R14B	midnightblue	CENPO	blue
AP1S1	midnightblue	NUP153	blue
RPS5	midnightblue	LOC100505915	blue
SWSAP1	midnightblue	GJC2	blue
IARS2	midnightblue	ADORA1	blue
ZFPL1	midnightblue	GABRA1	blue
SNX2	midnightblue	CWC25	blue
MTMR3	midnightblue	PPP2CA	blue
QARS1	midnightblue	RAP2A	blue
ZNF76	midnightblue	RDX	blue
GPC1	midnightblue	IL18R1	blue
AIMP2	midnightblue	PAK6	blue
DENND5B	midnightblue	BUB1B-PAK6	blue
PDRG1	midnightblue	FEM1B	blue
DTWD2	midnightblue	MUC6	blue
EIF5	midnightblue	KRR1	blue
DYNLL2	midnightblue	ELK3	blue
MACO1	midnightblue	LRRC75B	blue
TCEA3	midnightblue	LPAR4	blue
VRK2	midnightblue	UBE2D2	blue
RIOK3	midnightblue	RFK	blue
NEU3	midnightblue	CHD1	blue
PAXIP1-DT	midnightblue	ERLIN1	blue
DNAJC7	midnightblue	CPZ	blue
TMEM230	midnightblue	LMO3	blue
UPF3B	midnightblue	DPPA4	blue
RPS6KB2	midnightblue	QPCTL	blue
NR3C2	midnightblue	PLCD1	blue
RAF1	midnightblue	BTF3	blue
TIMM21	midnightblue	EFR3A	blue
PAIP1	midnightblue	IFNA4	blue
KAT5	midnightblue	TRHDE	blue
TPM2	midnightblue	POU4F2	blue
CCDC91	midnightblue	LIG4	blue
BFAR	midnightblue	FST	blue
ASB4	midnightblue	ZFAND6	blue
AURKAIP1	midnightblue	OLA1	blue
RPL7	midnightblue	ZC3H15	blue
PMF1	midnightblue	DERL1	blue
IGBP1	midnightblue	ERICH2-DT	blue
RPS21	midnightblue	YBX3	blue
RPL23P8	midnightblue	MAPK6	blue
LAMTOR3	midnightblue	ATRN	blue
CHMP1A	midnightblue	CEACAM7	blue
TMED10	midnightblue	MTF2	blue
PMPCB	midnightblue	GLP1R	blue
VDAC3	midnightblue	TTC23	blue
PPIG	midnightblue	EDC3	blue
HNRNPH2	midnightblue	IFNA1	blue
TOMM70	midnightblue	CA5A	blue
MIR8058	midnightblue	RYK	blue
RASGEF1A	midnightblue	PAK3	blue
PHB	midnightblue	CEACAM3	blue
RPS9P3	midnightblue	JADE2	blue
KCTD5	midnightblue	ELSPBP1	blue
IL17RC	midnightblue	SGMS1	blue
KIAA1191	midnightblue	LDHA	blue
SLC1A4	midnightblue	SOS2	blue
COQ7	midnightblue	BCL2L14	blue
SNX20	midnightblue	IL1R1	blue
CCDC69	midnightblue	MIR600HG	blue
ELP5	midnightblue	FAM163A	blue
SRRD	midnightblue	ZHX3	blue
RBM17	midnightblue	ABTB2	blue
SLAIN2	midnightblue	TBKBP1	blue
SRL	midnightblue	POMT1	blue
MRPL57	midnightblue	CDK19	blue
RALGPS1	midnightblue	NLGN4Y	blue
LDHA	midnightblue	LDOC1	blue
PPP1CC	midnightblue	KRT33A	blue
PQBP1	midnightblue	PAX6	blue
CCT7	midnightblue	ARHGEF5	blue
MIS12	midnightblue	PRNP	blue
SLC35A4	midnightblue	DNAJC16	blue
LAMTOR1	midnightblue	PPARD	blue
ATP6V0E2	midnightblue	DENND1B	blue
OAZ2	midnightblue	URI1	blue
GHITM	midnightblue	CIC	blue
FBXO38	midnightblue	SLC30A9	blue
RPS15	midnightblue	IGFBP2	blue
LARGE1	midnightblue	PTER	blue
IBTK	midnightblue	ETV7	blue
TRIAP1	midnightblue	CLMN	blue
DOK7	midnightblue	SLC7A6	blue
RPUSD3	midnightblue	DENND6B	blue
COX7A2	midnightblue	ACAA2	blue
LOC105372240	midnightblue	PREPL	blue
JSRP1	midnightblue	CTBS	blue
ANXA6	midnightblue	SP4	blue
DCAF5	midnightblue	GPC5	blue
CCAR1	midnightblue	OR10H2	blue
NXN	midnightblue	LFNG	blue
TAF8	midnightblue	RBBP5	blue
SRP14	midnightblue	CXCR1	blue
MBP	midnightblue	ZSCAN18	blue
MAGED1	midnightblue	KRT81	blue
VBP1	midnightblue	ETV2	blue
MRPS21	midnightblue	RMND5B	blue
UBL4A	midnightblue	CHRNA6	blue
CDC37	midnightblue	MPZL1	blue
GTPBP8	midnightblue	CTR9	blue
DDX3X	midnightblue	EPB41L2	blue
C17orf80	midnightblue	GAPVD1	blue
ATP5F1A	midnightblue	TACR2	blue
UBE2D2	midnightblue	NRG2	blue
TMEM134	midnightblue	PCGF3	blue
TMEM185B	midnightblue	MXD1	blue
BTF3L4	midnightblue	ZBED2	blue
HSF1	midnightblue	TEAD4	blue
MYBBP1A	midnightblue	ANAPC10	blue
CEP170P1	midnightblue	TSPAN1	blue
CEP170	midnightblue	GPC4	blue
C11orf71	midnightblue	MLYCD	blue
VWA8	midnightblue	SYN3	blue
FAM136A	midnightblue	ILF2	blue
DNAJA2	midnightblue	PMEL	blue
SYNC	midnightblue	GPR37L1	blue
PSMB6	midnightblue	THOC2	blue
C1orf56	midnightblue	DCLK2	blue
MGST3	midnightblue	CHMP5	blue
DNAJC30	midnightblue	CTNNA3	blue
TMEM18	midnightblue	LAMP3	blue
CNOT11	midnightblue	BPGM	blue
SDHAF3	midnightblue	CCN5	blue
CHMP5	midnightblue	PIN1P1	blue
BECN1	midnightblue	LTN1	blue
TICAM1	midnightblue	PLCXD1	blue
DUSP23	midnightblue	TMF1	blue
RAB3GAP1	midnightblue	CASP1	blue
AZI2	midnightblue	SMO	blue
CDK7	midnightblue	WNT8B	blue
YWHAG	midnightblue	SENP5	blue
AP5M1	midnightblue	SPRYD7	blue
TUBB2B	midnightblue	UTP20	blue
NDUFB6	midnightblue	PFDN2	blue
[truncated: 7,813 more rows]
